# Supplementary material for: Community structure and carbon metabolism functions of bacterioplankton in the Guangdong coastal zone
Source: Mar Life Sci Technol. 2024 Jul 29;6(3):547–61. doi: 10.1007/s42995-024-00245-x (PMC11358369; doi:10.1007/s42995-024-00245-x)
Supplement: Supplementary file 2 — Supplementary file2 (XLSX 207 KB) [file 42995_2024_245_MOESM2_ESM.xlsx]

## Sheet: ReadMe
Supplementary tables	Tables S1-S6
Title	Community structure and carbon metabolism functions of bacterioplankton in the Guangdong coastal zone
Author	Ziqi Peng, Pandeng Wang, Xiaoqing Luo, Qiqi Deng, Ziwen Yang, Jiaxue Wu, Xiaozhen Mou, Yuan Yang, Wenjun Li and Jialing Li
Table S1	Basic information of each sample
Table S2	Information about carbon degradation-related genes matched within the metagenomes and metatranscriptomes of various samples, along with the Wilcoxon rank-sum test results for each gene between FL and PA
Table S3	Information about carbon fixation-related genes matched within the metagenomes and metatranscriptomes of various samples, along with the Wilcoxon rank-sum test results for each gene between FL and PA
Table S4	Sequence information of metagenome and metatranscriptome in each sample
Table S5	Genome statistics, taxonomies, and abundances of MAGs

## Sheet: Table S1
Table S1 Basic information of each sample
SampleID	Longitude	Latitude	DO (mg/L)	ORP (mv)	Salinity (PSU)	pH	Temperature	Chlorophyll (ug/L)	DOC (mg/L)	DN (mg/L)	SRP (mg/L)	NO3- (mg/L)	NO2- (mg/L)	NH4+ (mg/L)	TON (mg/L)
J1	113.687	22.704	7.26667	57.2333	0.130967	7.43	28.6017	83.3761	2.9	2.687	0.198178	0.064877	0.0412032	0.0975133	2.48341
J3	113.734	22.5218	6.03	82.0667	1.5515	7.56333	29.1654	7.66623	4.7	3.255	0.0747912	0.0675232	0.0519054	0.0939833	3.04159
J5	113.739	22.3427	7.00333	114.167	0.7174	7.46333	29.7677	21.3825	2.7	0.367	0.10896	0.000958773	0.00221687	0.217413	0.146411
J13	112.621	21.0613	7.58	99.2333	30.481	8.08	29.9811	0.2667	1.5	1.245	0.135535	0.0680729	0.0125368	0.141817	1.02257
J19	113.087	21.8778	7.67333	38.3667	0.508733	8.09	29.6631	15.7877	2.4	1.721	0.101367	0.0488974	0.0350877	0.0169867	1.62003
J23	113.171	21.68	8.20667	43.2667	20.6861	8.45	31.0844	26.526	5.5	1.563	0.0425209	0.0329179	0.0220923	0.01726	1.49073
J26	113.273	21.4	7.58667	67.7333	26.4555	8.22667	31.1625	4.14697	1.9	1.53267	0.101367	0.0393097	0.00221687	0.1136	1.37754
J35	113.725	21.9848	8.03667	107.2	12.6653	8.26	28.9591	3.06413	2.6	1.06667	0.088079	0.061681	0.000687994	0.0653767	0.938921
J38	113.831	21.7173	8.19	118.433	20.2839	8.4	30.1542	17.1412	3.2	2.193	0.0671982	0.0520933	0.0240034	0.0586667	2.05824
J40	113.894	21.5357	7.36	7.93333	3.4197	8.22667	29.7629	4.2372	4.1	1.454	0.0463174	0.0584851	0.0232389	0.0338933	1.33838
J46	114.335	22.0927	8.69	4.96667	2.9993	8.33	29.3359	35.7303	1.5	1.621	0.135535	0.0488974	0.0270611	0.0110733	1.53397
J49	114.493	21.8808	8.15	67.7667	6.42757	8.30667	29.8554	11.9075	7.4	1.47267	0.0671982	0.0201342	0.00374575	0.138773	1.31001
J51	114.577	21.7143	7.58667	79.1333	26.1783	8.29	29.9274	1.891	2.8	1.545	0.129841	0.0680729	0.00603906	0.180043	1.29084
J58	114.763	22.246	8.34667	65.5667	24.3201	8.29333	29.1516	39.791	3.6	0.685333	0.0368261	0.052643	0.0175056	0.120827	0.494358
J60	114.921	22.0853	8.07333	65	18.4331	8.46	29.741	8.47843	5.7	1.43533	0.114655	0.0341962	0.00642128	0.0508767	1.34384
J78	115.773	21.943	7.47	19.5333	24.5137	8.26667	30.1744	1.25937	2.8	1.19633	0.0520121	0.0182167	0.00298131	0.116227	1.05891
J9	112.482	21.4412	7.43667	79.2	3.1723	8.15667	31.3614	2.7032	3.5	1.52233	0.088079	0.463471	0.00259909	0.05671	0.999553
J92	116.749	23.0688	7.45	69.8	15.1318	8.04667	24.5374	11.9075	6.5	3.54233	0.0444191	0.0105465	0.00947904	0.0428467	3.47946
J94	116.852	22.8563	8.17	52.1667	31.9354	8.32333	27.5493	2.52273	3.1	1.52333	0.0254366	0.231064	0.00141241	0.0352467	1.25561
J97	117.002	22.5328	7.79333	42.3667	31.2478	8.27667	28.7038	1.0789	3.1	1.47467	0.0311314	0.000958773	0.00527462	0.128317	1.34012
J101	117.697	22.7275	7.73667	21.4667	31.8613	8.37	28.9268	0.717933	1.8	1.51233	0.0463174	0.218281	0.00947904	0.20372	1.08085
J104	117.365	23.0495	8.07	51.5	0.473233	8.28667	27.4323	1.25937	3.1	1.162	0.0463174	0.0105465	0.00221687	0.0516867	1.09755

## Sheet: Table S2
Table S2 Information about carbon degradation-related genes matched within the metagenomes and metatranscriptomes of various samples, along with the Wilcoxon rank-sum test results for each gene between FL and PA
Gene	Category	P value (DNA)	Significance Level (DNA)	P value (RNA)	Significance Level (RNA)
Isopullulanase	Starch	0.00097	***	0.2205	NS
pula	Starch	0.0025	**	0.43342	NS
glucoamylase	Starch	0.02567	*	0.27936	NS
amyA	Starch	0.08325	NS	0.73708	NS
cda	Starch	0.15878	NS	0.07957	NS
nplT	Starch	0.37846	NS	0.70904	NS
amyx	Starch	0.45129	NS	NA	NA
apu	Starch	NA	NA	NA	NA
xylanase	Hemicellulose	0.00024	***	0.21833	NS
ara	Hemicellulose	0.02038	*	0.73708	NS
xyla	Hemicellulose	0.02038	*	0.68157	NS
xylose_isomerase_Oomycetes	Hemicellulose	0.28982	NS	NA	NA
mannanase	Hemicellulose	0.8833	NS	0.35105	NS
endoglucanase	Cellulose	0.00366	**	0.00152	**
axe	Cellulose	0.05166	NS	NA	NA
exoglucanase	Cellulose	0.15259	NS	1	NS
cellobiase	Cellulose	0.33264	NS	0.02288	*
exochitinase	Chitin	0.0105	*	0.05263	NS
acetylglucosaminidase	Chitin	0.02768	*	0.02288	*
chitinase	Chitin	0.07816	NS	0.14573	NS
endochitinase	Chitin	0.20681	NS	0.04804	*
pec_Cdeg	Pectin	0.0003	***	0.21166	NS
pectinase	Pectin	0.00137	**	0.24753	NS
RgaE	Pectin	0.01065	*	0.52599	NS
pme	Pectin	0.22872	NS	0.52599	NS
rgl	Pectin	0.42797	NS	0.26156	NS
rgh	Pectin	0.83718	NS	0.794	NS
mdla	Aromatic alpha hydroxy acid	0.24027	NS	1	NS
bend	Aromatic carboxylic acid	0.00048	***	0.39092	NS
nfsa_3	Aromatic carboxylic acid	0.00401	**	0.06722	NS
mhpa	Aromatic carboxylic acid	0.03987	*	0.68157	NS
nagg	Aromatic carboxylic acid	0.05267	NS	0.09323	NS
mdlc	Aromatic carboxylic acid	0.06438	NS	0.16753	NS
hcab	Aromatic carboxylic acid	0.06873	NS	0.19169	NS
mdlb	Aromatic carboxylic acid	0.48107	NS	0.01532	*
xyll	Aromatic carboxylic acid	0.70272	NS	0.5753	NS
bphF2	Aromatic carboxylic acid	0.74674	NS	0.85204	NS
mhpb	Aromatic carboxylic acid	0.74674	NS	0.96455	NS
poba	Aromatic carboxylic acid	0.74674	NS	0.68157	NS
vanA	Vanillin	0.00401	**	0.68157	NS
vdh	Vanillin	0.97658	NS	0.10871	NS
catb	BTEX and related aromatics	0.00186	**	0.24753	NS
xylj	BTEX and related aromatics	0.00755	**	0.97024	NS
hbh	BTEX and related aromatics	0.51836	NS	0.14573	NS
tfth	Chlorinated aromatics	0.02567	*	0.02288	*
tfda	Chlorinated aromatics	0.03987	*	0.00515	**
tfdb	Chlorinated aromatics	0.53755	NS	1	NS
dbdd	Heterocyclic aromatics	0.00064	***	0.09596	NS
carAa	Heterocyclic aromatics	0.03966	*	0.95115	NS
nbac	Nitroaromatics	7e-05	***	0.02288	*
nhh	Nitroaromatics	0.07332	NS	0.85204	NS
oxdb	Nitroaromatics	0.65218	NS	NA	NA
pcag	Other aromatics	0	***	0.794	NS
arylest	Other aromatics	0	***	0.00809	**
one_ring_12diox	Other aromatics	4e-05	***	0.03348	*
pcaH	Other aromatics	9e-05	***	0.39092	NS
amie	Other aromatics	0.00082	***	0.04804	*
badh	Other aromatics	0.00691	**	0.24753	NS
xylE	Other aromatics	0.00691	**	0.85204	NS
mdld	Other aromatics	0.01482	*	0.97024	NS
one_ring_23diox	Other aromatics	0.06873	NS	0.16753	NS
nitrilase	Other aromatics	0.13433	NS	0.10871	NS
proO	Other aromatics	0.76908	NS	0.73708	NS
limEH	Terpenes	0.04919	*	0.05712	NS
LMO	Terpenes	0.09425	NS	0.00647	**
cdh	Terpenes	0.17687	NS	0.02288	*
camDCAB	Camphor	0.01607	*	0.88135	NS
nahf	Polycyclic aromatics	0.00755	**	0.47848	NS
bphd	Polycyclic aromatics	0.05636	NS	1	NS
bphc	Polycyclic aromatics	0.06873	NS	0.12604	NS
p450aro	Polycyclic aromatics	0.08184	NS	0.14186	NS
bphb	Polycyclic aromatics	0.5571	NS	0.05712	NS
lccA	Lignin	0	***	0.03348	*
glx	Lignin	0.21756	NS	0.2947	NS
Abbreviations: NS: Not Significant; NA: Not Available. Note: Perform Wilcoxon rank-sum test on the data of FL and PA for each gene. When P>0.05, the significant level is displayed as "Not Significant (NS)"; when 0.01<P≤0.05, the Significant Level is displayed as "*"; when 0.001<P≤0.01, the Significant Level is displayed as "**"; when P≤0.001, the Significant Level is displayed as "***".

## Sheet: Table S3
Table S3 Information about carbon fixation-related genes matched within the metagenomes and metatranscriptomes of various samples, along with the Wilcoxon rank-sum test results for each gene between FL and PA
Gene	Category	P value (DNA)	Significance Level (DNA)	P value (RNA)	Significance Level (RNA)
PRI	Calvin cycle	0.00015	***	0.14573	NS
gapB	Calvin cycle	0.00034	***	0.97024	NS
pgk	Calvin cycle	0.00048	***	0.31386	NS
TIM	Calvin cycle	0.00137	**	0.00515	**
Rubisco_Glau_Rhiz_Cryp	Calvin cycle	0.00314	**	0.87453	NS
FBP_aldolase	Calvin cycle	0.01065	*	0.85204	NS
prk	Calvin cycle	0.01884	*	0.47848	NS
rubisco	Calvin cycle	0.0459	*	0.35105	NS
FBPase	Calvin cycle	0.17687	NS	0.12617	NS
Rubisco_Alveolata	Calvin cycle	0.49076	NS	0.37003	NS
tktA	Calvin cycle	0.68107	NS	0.794	NS
aclB	Reductive tricarboxylic acid cycle	0.00019	***	0.35105	NS
sucD	Reductive tricarboxylic acid cycle	0.00022	***	0.47848	NS
AcnA	Reductive tricarboxylic acid cycle	0.00101	**	0.00809	**
oorA	Reductive tricarboxylic acid cycle	0.01741	*	0.09323	NS
mdh	Reductive tricarboxylic acid cycle	0.02982	*	0.97024	NS
frdA_rTCA	Reductive tricarboxylic acid cycle	0.21756	NS	0.52599	NS
icd	Reductive tricarboxylic acid cycle	0.61772	NS	0.9109	NS
ccl	Reductive tricarboxylic acid cycle	NA	NA	NA	NA
CODH	Reductive acetyl–CoA pathway	0.00059	***	0.00515	**
fthfs	Reductive acetyl–CoA pathway	0.00112	**	0.05712	NS
mcl	3-hydroxypropionate bicycle	0.00011	***	0.00321	**
MMCE	3-hydroxypropionate bicycle	0.00042	***	0.15063	NS
sdhA	3-hydroxypropionate bicycle	0.00053	***	0.06758	NS
MCM	3-hydroxypropionate bicycle	0.00168	**	0.04804	*
mcr	3-hydroxypropionate bicycle	0.00226	**	0.5753	NS
pcc_3HP	3-hydroxypropionate bicycle	0.04778	*	0.04813	*
mct	3-hydroxypropionate bicycle	0.08861	NS	0.31386	NS
mch	3-hydroxypropionate bicycle	0.10017	NS	0.09323	NS
accD	3-hydroxypropionate bicycle	0.15028	NS	0.16753	NS
C_CoA_hydratase	3-hydroxypropionate/4-hydroxybutyrate cycle	1e-05	***	0.05521	NS
4hbcd	3-hydroxypropionate/4-hydroxybutyrate cycle	0.00617	**	0.81514	NS
fumarase_3HP4HB	3-hydroxypropionate/4-hydroxybutyrate cycle	0.07332	NS	0.00196	**
3HP_CoAs	3-hydroxypropionate/4-hydroxybutyrate cycle	0.29057	NS	0.03348	*
suc_sa_red	3-hydroxypropionate/4-hydroxybutyrate cycle	0.42797	NS	0.05679	NS
MMCE_3HP4HB	3-hydroxypropionate/4-hydroxybutyrate cycle	0.64946	NS	NA	NA
pcc_3HP4HB	3-hydroxypropionate/4-hydroxybutyrate cycle	0.93954	NS	NA	NA
PEP_synthase	Dicarboxylate/4-hydroxybutyrate cycle	8e-05	***	0.00252	**
adhC	Dicarboxylate/4-hydroxybutyrate cycle	0.00022	***	0.05712	NS
sucA_DiC4HB	Dicarboxylate/4-hydroxybutyrate cycle	0.00053	***	0.14113	NS
4hbcd_DiC4HB	Dicarboxylate/4-hydroxybutyrate cycle	0.00091	***	0.1456	NS
mdh_DiC4HB	Dicarboxylate/4-hydroxybutyrate cycle	0.00579	**	0.26156	NS
por_DiC4HB	Dicarboxylate/4-hydroxybutyrate cycle	0.23419	NS	0.60841	NS
frdA	Dicarboxylate/4-hydroxybutyrate cycle	0.24027	NS	0.00809	**
AACT_DiC4HB	Dicarboxylate/4-hydroxybutyrate cycle	0.3475	NS	0.24753	NS
C_CoA_hydratase_DiC4HB	Dicarboxylate/4-hydroxybutyrate cycle	0.51836	NS	0.43342	NS
suc_CoA_red_DiC4HB	Dicarboxylate/4-hydroxybutyrate cycle	0.51836	NS	0.39092	NS
fumarase_DiC4HB	Dicarboxylate/4-hydroxybutyrate cycle	0.91741	NS	0.78561	NS
Abbreviations: NS: Not Significant; NA: Not Available. Note: Perform Wilcoxon rank-sum test on the data of FL and PA for each gene. When P>0.05, the significant level is displayed as "Not Significant (NS)"; when 0.01<P≤0.05, the Significant Level is displayed as "*"; when 0.001<P≤0.01, the Significant Level is displayed as "**"; when P≤0.001, the Significant Level is displayed as "***".

## Sheet: Table S4
Table S4 Sequence information of metagenome and metatranscriptome in each sample
Sample	Total Number of Reads	GC (%)	Data types	Lifestyle
j1-fl	257752932	57	Metagenome	Free-living
j5-fl	275946466	54	Metagenome	Free-living
j9-fl	269421666	49	Metagenome	Free-living
j13-fl	209443202	52	Metagenome	Free-living
j19-fl	201753536	52	Metagenome	Free-living
j23-fl	239404396	51	Metagenome	Free-living
j26-fl	205486542	58	Metagenome	Free-living
j35-fl	212312742	55	Metagenome	Free-living
j38-fl	250642038	50	Metagenome	Free-living
j40-fl	205782724	51	Metagenome	Free-living
j46-fl	278398596	52	Metagenome	Free-living
j49-fl	206818026	49	Metagenome	Free-living
j51-fl	241037418	51	Metagenome	Free-living
j58-fl	267958630	52	Metagenome	Free-living
j60-fl	236923852	52	Metagenome	Free-living
j78-fl	213932232	52	Metagenome	Free-living
j92-fl	263648010	53	Metagenome	Free-living
j94-fl	228958844	52	Metagenome	Free-living
j97-fl	251955224	52	Metagenome	Free-living
j101-fl	250261246	54	Metagenome	Free-living
j104-fl	252561034	51	Metagenome	Free-living
j1-pa	298807738	62	Metagenome	Particle-attached
j3-pa	265578072	54	Metagenome	Particle-attached
j5-pa	254689842	57	Metagenome	Particle-attached
j19-pa	205051952	49	Metagenome	Particle-attached
j23-pa	211500256	54	Metagenome	Particle-attached
j26-pa	235827804	48	Metagenome	Particle-attached
j35-pa	204847292	55	Metagenome	Particle-attached
j38-pa	238851610	57	Metagenome	Particle-attached
j40-pa	206407410	55	Metagenome	Particle-attached
j46-pa	214542208	52	Metagenome	Particle-attached
j49-pa	223691500	48	Metagenome	Particle-attached
j51-pa	201152440	53	Metagenome	Particle-attached
j58-pa	214271928	49	Metagenome	Particle-attached
j60-pa	220572404	48	Metagenome	Particle-attached
j94-pa	204358116	48	Metagenome	Particle-attached
j101-pa	237492816	58	Metagenome	Particle-attached
j104-pa	203495472	49	Metagenome	Particle-attached
j5-fl	76170180	58	Metatranscriptome	Free-living
j9-fl	84751216	53	Metatranscriptome	Free-living
j13-fl	77931540	54	Metatranscriptome	Free-living
j19-fl	82681850	54	Metatranscriptome	Free-living
j23-fl	85881104	54	Metatranscriptome	Free-living
j26-fl	79467058	53	Metatranscriptome	Free-living
j40-fl	91918188	55	Metatranscriptome	Free-living
j46-fl	94915548	56	Metatranscriptome	Free-living
j49-fl	83976428	57	Metatranscriptome	Free-living
j51-fl	104250890	58	Metatranscriptome	Free-living
j58-fl	81908192	57	Metatranscriptome	Free-living
j60-fl	98274340	58	Metatranscriptome	Free-living
j78-fl	75913134	58	Metatranscriptome	Free-living
j94-fl	102535922	57	Metatranscriptome	Free-living
j5-pa	98819736	56	Metatranscriptome	Particle-attached
j9-pa	95628564	48	Metatranscriptome	Particle-attached
j35-pa	86757806	56	Metatranscriptome	Particle-attached
j38-pa	82193022	54	Metatranscriptome	Particle-attached
j40-pa	82585170	54	Metatranscriptome	Particle-attached
j46-pa	82003906	55	Metatranscriptome	Particle-attached
j58-pa	73438622	53	Metatranscriptome	Particle-attached

## Sheet: Table S5
Table S5 Genome statistics, taxonomies, and abundances of MAGs													FPKM
BinID	Completeness	Contamination	Strain heterogeneity	GC	Genome size (bp)	# of scaffolds	N50 (scaffolds)	Longest scaffold	Mean scaffold length	# of predicted genes	Coding Density	GTDB Taxonomy	j1-fl	j5-fl	j9-fl	j13-fl	j19-fl	j23-fl	j26-fl	j35-fl	j38-fl	j40-fl	j46-fl	j49-fl	j51-fl	j58-fl	j60-fl	j78-fl	j92-fl	j94-fl	j97-fl	j101-fl	j104-fl	j1-pa	j3-pa	j5-pa	j19-pa	j23-pa	j26-pa	j35-pa	j38-pa	j40-pa	j46-pa	j49-pa	j51-pa	j58-pa	j60-pa	j94-pa	j101-pa
j1-fl_scaffolds_bins.21	60.24	0.58	0	0.557966	896171	166	5651	17228	5398.62	1007	0.942	d__Bacteria;p__Actinomycetota;c__Actinomycetia;o__Actinomycetales;f__Microbacteriaceae;g__JALRLI01;s__JALRLI01 sp023254555	108.147	34.457	0.0126625	0.00298651	0.278556	0.0150163	0.00806163	0.268965	0.0143403	0.00796645	0.00655919	0.0216748	0.0138466	0.00948683	0.0350435	0.0799848	0.0119406	0.0489945	0.071799	0.058311	0.0594895	36.3261	4.02178	25.5883	0.15266	0.00219062	0.000196177	0.386892	0.0235836	0.00165179	0.00331047	0.00082008	0.0302537	0.000737632	0.00227762	0	0.00064241
j1-fl_scaffolds_bins.28	67.33	1.42	42.86	0.490162	1436659	248	6445	28991	5792.98	1518	0.891365	d__Bacteria;p__Pseudomonadota;c__Alphaproteobacteria;o__Rhizobiales;f__Beijerinckiaceae;g__Methylocystis;s__Methylocystis sp002412985	136.175	15.2861	0.00589055	0.00111777	0.204329	0.0028101	0.00020115	2.19225	0.00563222	0.00974762	0.0270334	0.0104301	0.00602982	0.00961638	0.00654197	0.00306513	0.00120136	0.000282983	0.00221172	0.00262776	0.0227323	54.1267	1.98089	10.849	0.205183	0.00505599	0.000489491	0.649062	0.0819933	0.000257591	0.0128819	0.00613867	0.0724189	0.00425617	0.0249178	0.000126408	0
j1-fl_scaffolds_bins.32	98.85	0.99	0	0.488383	4088692	41	180668	426612	99724.2	3614	0.905646	d__Bacteria;p__Bacteroidota;c__Bacteroidia;o__Chitinophagales;f__Chitinophagaceae;g__Sediminibacterium;s__	176.283	0.00890734	0.00221091	6.55e-05	0.000113064	8.23e-05	0	0.000211679	0.000116413	0.000134316	0	0	0	0	0.00179409	0.00257285	0	0	0.000145714	0.00228401	0.00220196	52.2278	0.00143685	0.00245333	0	0.000672206	0.000128996	0.000227042	0.000114025	0	3.46e-05	0	0.000269556	0	0.00295689	4.44e-05	4.69e-05
j1-fl_scaffolds_bins.43	84.14	1.75	60	0.544314	2410217	309	10002	48413	7800.06	2334	0.910052	d__Bacteria;p__Bacteroidota;c__Bacteroidia;o__Chitinophagales;f__Chitinophagaceae;g__OLB11;s__	343.185	0.0976905	0.00319199	0.000333135	0.00115081	0.00027917	0.000239799	0.00179546	0.000394965	0.000227854	8.71e-05	0	9.71e-05	0	0.00275816	0.00375557	0.000143219	8.43e-05	0.000164793	0.00453411	0.00344244	5.32512	0.0138123	0.0978029	0.000481036	0.000162904	0	0.00115546	0.000128955	0.000153542	5.86e-05	0	0.00018291	6.86e-05	0.000195431	0.000150696	0.000159241
j1-fl_scaffolds_bins.48	86.96	1.43	75	0.431197	2949315	447	7832	27620	6598.02	2995	0.917253	d__Bacteria;p__Bacteroidota;c__Bacteroidia;o__CAMBQF01;f__CAMBQF01;g__CAMBQF01;s__	124.605	2.93663	0.00189119	0	0.000156743	0	0	0	0	0	0	0	7.94e-05	0	0.00132131	0.00149308	5.85e-05	0	0	0.00181898	0.00227451	7.99143	0.00199193	0.535389	0.00157244	0.000266255	0	0.00125901	0.000158075	0	4.79e-05	0	0.000523167	0	0.000266181	0	0
j1-fl_scaffolds_bins.62	93.33	0.69	0	0.420492	2947381	53	100975	193254	55611	2588	0.899846	d__Bacteria;p__Pseudomonadota;c__Gammaproteobacteria;o__Pseudomonadales;f__Cellvibrionaceae;g__Cellvibrio;s__	144.336	0.5684	0.267876	0.605863	0.429915	0.285364	0.237177	0.175894	0.141305	0.169558	0.0949461	0.0613847	0.0703013	0.0473544	0.0894416	0.156295	0.15723	0.0657265	0.0979698	0.0913457	0.0940945	2.87957	0.982	0.546234	1.08835	1.08723	0.490433	0.167086	0.348942	0.749336	0.765378	0.547699	0.0764325	0.465217	0.436611	0.362054	0.112445
j1-fl_scaffolds_bins.69	83.6	4.33	91.67	0.550647	3879641	724	5788	19695	5358.62	4024	0.89733	d__Bacteria;p__Bacillota;c__Bacilli;o__Paenibacillales;f__Paenibacillaceae;g__Cohnella;s__	130.085	0.00764083	0.00109066	0	0	0	0	0.000111542	0	0	0	0	0	0	0.000709035	0.00151339	0	0	0	0.00112672	0.00113756	60.3582	0.00176665	0.0133585	0.000224132	0.000202408	4.53e-05	0	4.01e-05	0	0	0	5.68e-05	0	0.00169976	0	0
j1-fl_scaffolds_bins.7	73.86	3.51	100	0.494845	3607558	344	14056	50815	10487.1	3668	0.923839	d__Bacteria;p__Bdellovibrionota;c__Bdellovibrionia;o__Bdellovibrionales;f__Bdellovibrionaceae;g__Bdellovibrio;s__	139.373	0.0537633	0.00170606	0.000741893	0.00115329	0.000652799	0	0.000599775	0.000329846	0.000608918	0.000116386	0	0	0	0.00108022	0.00115283	0	0.000112694	0	0.000936313	0.00156589	92.8561	0.00936374	12.1917	0.0216129	0.0377663	0.00419106	0.0196851	0.0115878	0.00389811	0.00571743	0.00071302	0.0094707	0.000687145	0.00195852	0.00010068	0.000797922
j1-fl_scaffolds_bins.78	97.3	1.9	25	0.404214	3320742	7	1739525	1739525	474392	3144	0.934502	d__Bacteria;p__Bdellovibrionota;c__Bdellovibrionia;o__Bdellovibrionales;f__Bdellovibrionaceae;g__Pseudobdellovibrio;s__	1105.95	0.0507554	0.0104254	0.00137015	0.00139211	0.000506559	0.000957263	0.0016941	0.000645003	0.000413444	0.000252876	0.000417815	0.000282021	0.000640054	0.00904304	0.0156182	0.000415798	0.000856993	0.000478431	0.0161553	0.0145128	6.47037	0.00147427	0.0105724	0.000698279	0.00076854	0.000529423	0.000559094	0.000701971	0.00167163	0.000425428	0.000442631	0.000531029	0.000597196	0.000661945	0.000710946	0.000635682
j1-fl_scaffolds_bins.8	88.11	1.22	33.33	0.416517	4218887	126	59805	135840	33483.2	3790	0.911954	d__Bacteria;p__Bacteroidota;c__Bacteroidia;o__Flavobacteriales;f__Crocinitomicaceae;g__Fluviicola;s__	141.089	5.32924	0.0183723	0.0208715	0.0873313	0.0414668	0.0057538	0.0999063	0.0477793	0.0596183	0.0698141	0.0594592	0.0864622	0.0419829	0.0968251	0.0738178	0.0374735	0.0768987	0.081906	0.0734703	0.136075	0.390025	0.11024	7.54577	0.0090001	0	0.00429218	0.0577592	0.00331518	0.00421044	0.000468804	0.000348401	0.0126961	0.000626748	3.72e-05	0.0165296	0.00200141
j1-fl_scaffolds_bins.9	77.42	4.35	42.86	0.446152	2864660	391	9045	28721	7326.5	3201	0.913069	d__Bacteria;p__Bdellovibrionota;c__Bdellovibrionia;o__Bdellovibrionales;f__Bdellovibrionaceae;g__Bdellovibrio;s__	110.748	0.0685928	0.000805685	0	0	0	0.000100879	0.000302126	0	0	0	0	0	0	0.000880233	0.0014518	0	0	0	0.000971047	0.00104761	63.7574	0.00461428	0.414356	0.000505907	0.000479715	0.000122743	0.00145824	0.000596736	0	4.93e-05	0	0.000307787	0	0.00147986	0	0
j1-pa_scaffolds_bins.22	75.28	2.42	77.78	0.45726	2120795	356	7027	26463	5957.29	2145	0.945568	d__Bacteria;p__Bacteroidota;c__Bacteroidia;o__Chitinophagales;f__Chitinophagaceae;g__Sediminibacterium;s__Sediminibacterium sp016786865	20.3787	0.275958	0.00108828	0.00113579	0.000217977	0.000317268	0	0.0136712	0	0	9.9e-05	0.000130843	0.000220794	0	0.000108089	0	0	0	0	9.37e-05	0.000249716	127.903	0.0071561	0.0571515	0	0.00148108	0.000497383	0.0113806	0.000512935	0.000174496	0	0	0.000103936	0	0.00740338	0	0
j1-pa_scaffolds_bins.23	88.5	1.31	50	0.418962	3919439	564	8233	33828	6949.36	3802	0.90662	d__Bacteria;p__Bacteroidota;c__Bacteroidia;o__Flavobacteriales;f__Crocinitomicaceae;g__Fluviicola;s__	0.300702	0.107182	4.91e-05	6.83e-05	0.0139177	8.58e-05	0	0.00772869	0	0	0	0	0	0	0	0	0	0	0	0	4.5e-05	184.526	0.013615	1.10539	0.0019967	0.00120211	0.000852252	0.0163424	0.000594744	9.44e-05	3.6e-05	0	0.000843589	0	0.00344511	0	0
j1-pa_scaffolds_bins.4	66.4	0.26	50	0.468053	1470194	317	4748	15177	4637.84	1599	0.926493	d__Bacteria;p__Bacteroidota;c__Bacteroidia;o__Chitinophagales;f__Chitinophagaceae;g__UBA1312;s__	11.9529	1.28583	0.000392468	0	0.000314438	0.000228834	0	0.000294345	0	0	0	0	0	0	0.000155921	0.000332802	0	0	0	0.000135148	0.000240148	93.2813	0.0079919	4.82091	0.00768889	0.00106825	0	0.00473561	0.00285399	0	0.00048046	0	0.00404811	0	0.00363106	0	0
j1-pa_scaffolds_bins.44	90.76	0	0	0.517682	7291405	68	179290	427132	107227	6204	0.899764	d__Bacteria;p__Bdellovibrionota;c__Oligoflexia;o__Oligoflexales;f__Oligoflexaceae;g__Oligoflexus;s__	0.00695226	0.000116159	0	7.34e-05	0	0	0	0.00017805	0	0	0	0	0	0	3.14e-05	0	2.37e-05	8.36e-05	2.72e-05	2.73e-05	2.42e-05	204.429	0.0069829	6.34274	0.0113692	0.00325786	0.000747461	0.0086574	0.00488076	5.08e-05	0.000620012	0	0.00501834	0	0.0158057	2.49e-05	0
j1-pa_scaffolds_bins.48	92.93	0.35	66.67	0.542581	2018824	116	30204	69922	17403.7	2022	0.92127	d__Bacteria;p__Pseudomonadota;c__Gammaproteobacteria;o__Burkholderiales;f__Rhodocyclaceae;g__Rugosibacter;s__Rugosibacter sp023257495	70.4658	2.49999	0.0321062	0.0828584	0.0407597	0.019331	0.012883	0.0370834	0.0378409	0.0217623	0.0114387	0.00467336	0.00301531	0.00236884	0.00545031	0.00387777	0.00555702	0.00412828	0.00344298	0.00364157	0.00507171	166.861	0.562604	1.23016	0.0196696	0.0201294	0.00687966	0.0708128	0.00908336	0.0568261	0.00769761	0.0127414	0.0137574	0.00949577	0.0119771	0.00548731	0.0276616
j1-pa_scaffolds_bins.5	90.17	0.9	0	0.395868	3047663	336	11290	50602	9070.43	3179	0.929542	d__Bacteria;p__Bdellovibrionota;c__Bdellovibrionia;o__Bdellovibrionales;f__Bdellovibrionaceae;g__Pseudobdellovibrio;s__	5.11049	0.0258452	0.00347099	0.00412749	0.0107696	0.00574026	0	0.00354981	0.000780886	0.000991078	0.000757721	0.00154786	0.000307291	0.000755522	0.000225649	0.00040136	0.00062295	0.00133397	0.0005213	6.52e-05	0.000463391	110.792	0.124494	0.026605	0.0198771	0.00109507	0.000807606	0.00167527	0.00152974	0.00546424	0.000927096	0.00156745	0.000650937	0.00585635	0.00458513	0.00506501	0.000125935
j1-pa_scaffolds_bins.51	94.83	1.71	80	0.524253	3032423	185	26790	77965	16391.5	2992	0.932077	d__Bacteria;p__Pseudomonadota;c__Gammaproteobacteria;o__Burkholderiales;f__Burkholderiaceae;g__Limnobacter;s__Limnobacter sp018812945	0.820506	488.265	13.1256	27.5523	14.5494	6.56014	1.75348	13.6517	8.51339	3.83673	0.675822	0.0683565	0.253399	0.147834	0.764484	0.0758348	0.0362557	0.0984728	0.0781295	0.112438	0.108338	363.553	188.995	140.924	0.342381	0.0161849	0.00295678	17.4181	0.236764	0.201851	0.024179	0.00224181	0.205858	0.00207092	0.0245942	0.00167686	0.0179093
j3-pa_scaffolds_bins.12	98.9	0	0	0.553959	2282936	8	476961	978186	285367	2198	0.926298	d__Bacteria;p__Pseudomonadota;c__Alphaproteobacteria;o__Rickettsiales;f__VGDC01;g__JAKUPQ01;s__	0.0629131	0.00704894	8.99667	0.362611	0.00121497	3.53505	4.88565	0.00208512	0.00104246	0.0265816	1.48365	0.340462	0.0174346	0.00139653	0.00210865	0.182602	0.00136084	0.000267123	0.000695922	0.00304621	0.00564486	12.274	425.351	0.189668	0.00152357	0.0153928	7.7e-05	0.00243976	0.00231445	0.00307995	0.00049506	0.000160962	0.00444148	7.24e-05	0.00660247	0.000238647	0.00537983
j3-pa_scaffolds_bins.13	86.76	1.19	50	0.43751	3688699	102	65326	142117	36163.7	3768	0.935711	d__Bacteria;p__Bdellovibrionota;c__Bacteriovoracia;o__Bacteriovoracales;f__Bacteriovoracaceae;g__UBA4096;s__	3.29017	0.240631	0.000208566	0.000435344	0.00187987	0	0.000470058	0.0126702	0.000451627	0.000223321	0.000170738	0.000376137	0.000126944	4.8e-05	0.000248579	0.000132644	9.36e-05	0.000330645	0.000215353	5.39e-05	9.57e-05	1.3183	18.0762	2.45807	0.0021216	0.000585434	4.77e-05	0.00301994	0.000842597	0.000200651	3.83e-05	0	0.00119514	0	8.51e-05	0.000541561	0.000156074
j3-pa_scaffolds_bins.16	84.39	1.23	50	0.605286	6956778	1108	7187	28658	6278.68	5872	0.881459	d__Bacteria;p__Planctomycetota;c__Planctomycetia;o__Planctomycetales;f__Planctomycetaceae;g__JABMPE01;s__	0.06558	17.114	0.00447882	0.00150041	0.894762	0.036802	0.000540019	3.03447	0.013547	0.0221036	0.318035	0.0567604	0.0238277	0.227946	0.0347634	0.00225062	0.00210881	0.000496735	0.00162716	0.00208497	0.00159866	0.494219	13.2806	9.44557	1.44622	0.00510774	0.00111194	2.30042	0.0375511	0.031545	0.127327	0.0980891	0.0390044	0.611108	0.0337187	0.00120082	0.000744797
j3-pa_scaffolds_bins.23	95.16	1.94	0	0.645805	6213266	152	74960	183643	40876.8	4782	0.903697	d__Bacteria;p__Myxococcota;c__Polyangia;o__Polyangiales;f__SG8-38;g__;s__	0.279433	26.3475	0.00191924	0.000516911	0.00126485	0.00406103	0.000651151	5.39365	0.00233649	0.00269583	0.000743337	0.00232237	0.000226093	0.000199549	0.00158645	0.00283494	0.000444454	0.000719759	0.00217347	0.00287811	0.00252868	0.586116	27.612	62.7841	0.0621848	0.00104268	0	32.7726	0.112628	0.00762385	0.00927687	0.00313453	0.0699956	0.00297899	0.000581215	2.92e-05	0.00219291
j3-pa_scaffolds_bins.25	91.49	2.81	41.67	0.532712	4583760	497	11875	44741	9222.86	4295	0.918802	d__Bacteria;p__Pseudomonadota;c__Gammaproteobacteria;o__Pseudomonadales;f__Ketobacteraceae;g__Ketobacter;s__	9.80287	1.91537	0.0292461	0.151462	0.0839095	0.153031	0.302617	0.483748	0.0751798	0.101059	0.0750655	0.00980713	0.126776	0.0149927	0.0569613	0.256236	0.00911215	0.0343244	0.0220526	0.0617701	0.0159827	2.22378	14.4424	1.55227	0.0135954	0.00167033	0.00149583	0.0960957	0.00637381	0.0568375	0.0229613	0.00308643	0.0366916	0.00241559	0.00160992	0.0179079	0.0211423
j3-pa_scaffolds_bins.26	69.83	1.72	100	0.508947	2093260	202	12793	68371	10362.7	2209	0.91965	d__Bacteria;p__Pseudomonadota;c__Gammaproteobacteria;o__Nitrosococcales;f__Methylophagaceae;g__Methylophaga;s__	0.883908	0.281611	0.013323	0.0296633	0.0390894	0.0205722	0.0147718	0.0425869	0.0134157	0.0192831	0.0143416	0.0283687	0.00570432	0.00744612	0.00722768	0.0167126	0.0203658	0.0162173	0.0151796	0.00920733	0.0467209	2.81334	128.556	0.25158	0.0488794	0.036295	0.0125981	0.0565427	0.0146253	0.172548	0.0248363	0.0255421	0.0151636	0.0277111	0.0143265	0.0111917	0.0833341
j3-pa_scaffolds_bins.31	83.31	0.62	75	0.58024	2373769	82	46686	139826	28948.4	2385	0.928863	d__Bacteria;p__Pseudomonadota;c__Alphaproteobacteria;o__Rhodobacterales;f__Rhodobacteraceae;g__Marivivens;s__Marivivens sp023255435	0.0676241	11.2396	0.316564	1.85553	1.92566	2.72288	11.9949	3.31919	2.47144	1.32334	1.45571	1.64079	2.5384	0.848907	0.297627	0.0331855	0.0380996	0.0417037	0.0712796	0.1731	0.485772	0.895675	32.7816	8.71486	0.021979	0.00190216	0.010665	4.26322	0.225404	0.0548768	0.00595145	0.024304	0.101124	0.0038987	0.0033072	0.00887458	0.10639
j3-pa_scaffolds_bins.32	98.82	0.78	0	0.573231	2809702	30	171810	342169	93656.7	2651	0.926915	d__Bacteria;p__Pseudomonadota;c__Gammaproteobacteria;o__Burkholderiales;f__Burkholderiaceae_C;g__Pusillimonas_A;s__	0.0902084	2.48509	0.625393	0.911033	0.015795	0.0120936	0.0023656	0.00184822	0.0038116	0.00185684	0.00149435	0.000395047	0.000666632	0.00075647	0.000652691	0.00156727	0.000245712	7.23e-05	0.000141362	0.000353586	0.000251318	0.414571	21.9597	9.64639	0.017331	0.00055897	0.00137658	0.0498892	0.00486727	0.00434648	0.000804491	0.000915493	0.00713912	0.000470544	0.000502934	0.00012927	0.0001366
j3-pa_scaffolds_bins.50	86.17	1.28	33.33	0.52207	2438623	312	9716	26368	7816.1	2573	0.935174	d__Bacteria;p__Pseudomonadota;c__Gammaproteobacteria;o__Burkholderiales;f__Burkholderiaceae_C;g__Pusillimonas_A;s__Pusillimonas_A sp002694155	0.142045	0.448379	0.130293	0.310926	0.0498564	0.0349036	0.0556964	0.00372654	0.0677282	0.0541605	0.0132574	0.00739635	0.0358114	0.000581054	0.0106221	0.0495579	0.00913003	0.00550153	0.00350177	0.00171104	0.00209932	0.307191	11.9247	0.444584	0.00106972	0.00024151	0.000216279	0.167684	0.00050981	0.0224596	0.000231727	0.000226029	0.000361559	0.000271073	0.000386309	0.000595763	0.00432813
j3-pa_scaffolds_bins.53	77.78	3.23	0	0.664196	6657296	946	8520	36701	7037.31	5504	0.879454	d__Bacteria;p__Myxococcota;c__Bradymonadia;o__Bradymonadales;f__Bradymonadaceae;g__;s__	0.0920081	0.0125951	0.0021957	0.00148751	0.00340258	0.00146553	0.00138908	0.00578527	0.0147998	0.000907417	0.00290117	0.000625233	0.000914391	0.000957801	0.000860836	0.000698211	0.00142591	0.0010687	0.000536956	0.000716306	0.000901582	0.615319	13.0981	0.0472116	0.00034831	0.000560292	0.000607391	0.00906369	7e-05	0.00122295	8.49e-05	0.000165592	0.0012582	9.93e-05	0.000636788	0.000109116	0.00239256
j3-pa_scaffolds_bins.64	97.13	1.38	50	0.610957	3454875	118	48314	197006	29278.6	3322	0.905975	d__Bacteria;p__Pseudomonadota;c__Gammaproteobacteria;o__Pseudomonadales;f__Pseudomonadaceae;g__Halopseudomonas;s__Halopseudomonas aestusnigri	0.585678	0.22848	31.5179	176.234	208.025	82.2879	61.9698	45.4116	53.6852	21.8545	19.3666	18.5926	11.3922	9.03946	11.5797	1.98263	15.7256	3.1379	6.65199	4.49738	9.11472	12.3155	210.432	12.3806	79.1328	0.0350599	0.968734	43.2285	0.408339	35.856	1.06481	2.084	13.4215	55.7196	0.102345	2.91436	0.266619
j3-pa_scaffolds_bins.66	64.66	1.72	100	0.493943	1522211	287	5815	27569	5303.87	1714	0.937902	d__Bacteria;p__Pseudomonadota;c__Gammaproteobacteria;o__Nitrosococcales;f__Methylophagaceae;g__Methylophaga;s__	0	0.150229	0.000126352	0.000175825	0	0.0030942	0.00037969	0.00255858	0.239518	0.0106429	0.000413742	0.000182295	0.0226099	0.000116358	0.00150592	0.001125	0.0130392	0.00494096	0	0.0065265	0.000115971	0.43239	28.9828	1.48872	0.00380828	0.00141865	0.000577475	0.00426887	0.001123	1.37432	0.000835274	0.000965611	0.0086884	0.00455979	0.000412585	0	0.0492929
j3-pa_scaffolds_bins.74	95.28	0.54	0	0.447635	2968012	216	25075	81375	13740.8	2863	0.891572	d__Bacteria;p__Pseudomonadota;c__Gammaproteobacteria;o__Enterobacterales_A;f__Kangiellaceae;g__Kangiella;s__Kangiella sp014762745	0.25619	0.185201	0.114376	0.842601	0.554646	0.95295	0.747869	0.701895	0.573157	0.154872	0.283212	0.076291	0.081882	0.0939909	0.261594	0.398448	0.245167	0.0673243	0.163665	0.105037	0.0569802	1.5071	15.4416	0.216862	0.0900408	0.0174621	0.0565687	0.141997	0.239703	0.0751858	0.0385074	0.0289093	0.0206463	0.0743338	0.0593019	0.0466249	0.0662736
j5-fl_scaffolds_bins.16	95.63	1.64	0	0.603922	2959534	23	184137	469730	128675	2520	0.924631	d__Bacteria;p__Bacteroidota;c__Rhodothermia;o__Rhodothermales;f__UBA10348;g__JAAZVD01;s__	0.321155	133.068	0.0269701	0.231963	2.30507	1.03787	0.0295865	25.5377	0.363953	1.36657	3.14022	0.444618	0.425851	0.748695	4.5163	0.0705936	0.0144046	0.0141491	0.0480456	0.0675398	0.0961537	2.00303	105.865	20.503	0.0482834	0.00378103	0.00267318	6.26499	0.0322935	0.0106287	0.00348467	0.0104297	0.0856521	0.0128991	0.0053583	0.000490902	0.0249643
j5-fl_scaffolds_bins.18	64.66	1.72	100	0.583761	1902936	356	5911	21340	5345.33	2032	0.930599	d__Bacteria;p__Pseudomonadota;c__Gammaproteobacteria;o__Pseudomonadales;f__Halieaceae;g__Luminiphilus;s__	0.244188	22.9386	0.00343647	0.00562588	2.9973	0.104663	0.00334097	8.84188	0.186845	0.347179	0.558887	0.223108	0.220481	0.229158	0.186477	0.00501385	0.00489775	0.00181597	0.00542679	0.00344568	0.111229	0.154736	4.78625	14.0914	0.938428	0.000825324	0.000369551	4.10482	0.0347895	0.186305	0.0212326	0.145697	0.0300012	0.511866	0.034489	0.00104978	0.000201692
j5-fl_scaffolds_bins.24	93.28	0.67	75	0.440959	2471179	154	23925	47311	16046.6	2110	0.832883	d__Bacteria;p__Pseudomonadota;c__Gammaproteobacteria;o__Pseudomonadales;f__Moraxellaceae;g__Psychrobacter;s__Psychrobacter faecalis	0.0615396	32.4547	0.195122	0.413402	0.0725833	0.109458	0.0159041	0.0031521	0.00481527	0.000888931	0.00101944	0.00404247	0.0119378	0.000573399	0.0032467	0.00376192	6.98e-05	0.000246775	0	0.0116587	0.0023574	0.0876139	0.0209998	0.385958	3.06309	5.39567	0.0890714	0.0606678	0.0263495	0.0181203	0.041047	0.010409	0.0206049	0.0552391	0.00273208	0.0681246	0.025782
j5-fl_scaffolds_bins.4	99.51	0.49	0	0.454552	4036059	7	1127058	1395920	576580	3382	0.910432	d__Bacteria;p__Bacteroidota;c__Bacteroidia;o__Chitinophagales;f__CAIOSU01;g__CAIOSU01;s__	0.326553	71.4539	0.0130572	0.00663128	0.346823	0.0120866	0.00322202	0.751502	0.00825515	0.0106813	0.0451487	0.0221384	0.00893346	0.00618774	0.0145399	0.036126	0.00299342	0.0087131	0.00693786	0.012849	0.0126843	0.190972	0.0168605	0.129651	0.00344713	9.73e-05	0.000958304	0.0422054	0.00019252	0.00651006	0.00182015	0.00109255	0.00502451	0.00122838	0.000622431	0.0020698	0.00280528
j5-fl_scaffolds_bins.43	62.07	2.23	71.43	0.451575	2395534	479	5357	34876	5001.11	2499	0.919049	d__Bacteria;p__Bacteroidota;c__Bacteroidia;o__Chitinophagales;f__LD1;g__Bog-950;s__	58.152	164.13	0.014452	0.000111726	0	0	0	0	0	0	0	0	0	7.39e-05	0.0105261	0.0184845	0	0	0	0.0194088	0.0156965	80.7514	0.0306551	27.4326	0.063886	0.000327805	0.00014678	0.0490205	0.0278303	0.000154483	0.00330253	0	0.0311013	0	0.00196629	0	0
j5-fl_scaffolds_bins.51	93.45	0	0	0.547417	3552780	10	609152	959398	355278	3577	0.942224	d__Bacteria;p__Bdellovibrionota;c__Bacteriovoracia;o__Bacteriovoracales;f__Bacteriovoracaceae;g__;s__	0.448259	59.0006	0.00508882	0	0.000650596	9.47e-05	8.13e-05	0	0.000267945	0	0	0	6.59e-05	0	0.00303255	0.00619733	0	5.72e-05	5.59e-05	0.00637561	0.00546574	0.106037	0.00124019	0.0385864	0.000244752	0	0	0	4.37e-05	0.000104164	0	0	0	0	0	0	5.4e-05
j5-fl_scaffolds_bins.57	68.71	1.2	100	0.62149	1063252	81	30908	157956	13126.6	1082	0.943755	d__Bacteria;p__Actinomycetota;c__Actinomycetia;o__Actinomycetales;f__Microbacteriaceae;g__;s__	230.149	52.0778	0.00759749	0.00427925	0.0586958	0.0398684	0.0073384	0.0573871	0.0293217	0.0198855	0.0254705	0.0253154	0.0248828	0.0154924	0.0204817	0.00851327	0.00162327	0.00592665	0.00541659	0.0113993	0.0172672	59.4191	0.264295	9.07253	0.030532	0.00221566	0.00148814	0.0698463	0.00423862	0.0114858	0.00186017	0.00259204	0.00995104	0.00388574	0.00516845	0.00119561	0.0014439
j5-fl_scaffolds_bins.6	65.99	1.72	0	0.425977	1451553	185	10326	55110	7846.23	1430	0.934018	d__Bacteria;p__Bacteroidota;c__Bacteroidia;o__Flavobacteriales;f__Flavobacteriaceae;g__BACL21;s__	0.200804	93.1624	0.0115277	0.000921917	4.23796	2.44798	0.000796344	12.5242	0.0759107	0.214328	0.746277	0.110686	0.332754	0.477716	0.783298	0.0141572	0.0216404	0.0232466	0.105621	0.0151941	0.63508	0.193904	6.25809	8.83387	1.62143	0.0017582	0.000242234	0.972396	0.015952	0.468084	0.0337721	0.649719	0.0109336	0.404286	0.146891	0.00250222	0
j5-fl_scaffolds_bins.66	64.64	0.81	100	0.538589	1426874	308	4732	16962	4632.71	1471	0.958306	d__Bacteria;p__Bacteroidota;c__Bacteroidia;o__Flavobacteriales;f__UA16;g__UA16;s__	0.0976977	36.2392	0.0165797	0.00937863	0.0388781	0.00778078	0.00567082	0.17469	0.0141771	0.00750518	0.0123588	0.0103072	0.00902472	0.00471703	0.00658683	0.00685812	0.0012096	0.00284924	0.0043146	0.00696257	0.00395903	0.0546253	3.13564	7.18874	0.0814578	0.000137586	0.0109659	0.111901	0.00130695	0.0106337	0.000990093	0.0222765	0.00417102	0.0151725	0.00154053	0.000381825	0.00067246
j5-fl_scaffolds_bins.78	70.69	1.72	0	0.497427	3640644	400	11871	37521	9101.61	3668	0.920125	d__Bacteria;p__Pseudomonadota;c__Gammaproteobacteria;o__Enterobacterales_A;f__Alteromonadaceae;g__Rheinheimera;s__Rheinheimera aquimaris	0.140399	20.5654	0.196316	0.0335964	0.469695	0.118746	0.0207174	0.142638	0.0934133	0.0797222	0.0388079	0.0011433	0.0191001	0.00481646	0.00390384	0.00860127	0.00521485	0.00614184	0.00414572	0.00731327	0.00484893	0.123698	0.221477	0.149243	0.0319257	0	0.0219721	0.301135	0.000512231	1.6082	0.000310437	0.00156448	0.00163474	0.00354068	0.000215636	0.000349179	0.00585096
j5-fl_scaffolds_bins.85	93.45	1.79	0	0.496906	3515486	26	157671	459179	135211	3607	0.940899	d__Bacteria;p__Bdellovibrionota;c__Bacteriovoracia;o__Bacteriovoracales;f__Bacteriovoracaceae;g__;s__	2.98845	35.0256	0.00317322	0.000456794	0	0	0	0.000246193	0	0	0	7.89e-05	0	0	0.00234744	0.00368826	4.91e-05	5.78e-05	0	0.0042955	0.00276186	0.555518	0.0153187	7.14074	0.0108833	0	0.000100019	0.00977026	0.00446477	0.000315806	0.000401861	5.23e-05	0.00476532	4.7e-05	0	5.17e-05	0
j5-fl_scaffolds_bins.86	83.58	2.57	66.67	0.486887	5493506	817	7705	40175	6724	5290	0.905035	d__Bacteria;p__Bacteroidota;c__Bacteroidia;o__J057;f__JADKCL01;g__;s__	0.224538	66.2652	0.0151249	0.0293293	0.0636182	0.0836558	0.00604953	0.0265468	0.00567514	0.00624802	0.00749014	0.00782944	0.00664862	0.00303074	0.00838735	0.0098863	0.00232493	0.00277521	0.00285589	0.00991029	0.00719818	0.16553	0.061313	1.6464	0.00184668	3.57e-05	0.000160014	0.0196864	0.00118813	0.00464819	0.000334314	0.000836137	0.00437361	0.00090249	0.000800271	0.00109092	0.00178157
j5-fl_scaffolds_bins.88	93.16	0	0	0.412808	1608560	24	104820	178098	67023.3	1474	0.946266	d__Bacteria;p__Bacteroidota;c__Bacteroidia;o__Flavobacteriales;f__Flavobacteriaceae;g__JALRKI01;s__	0.512098	62.7918	0.0854921	0.142593	2.39741	0.471424	0.0470693	7.7875	0.13715	0.139636	0.497115	0.153878	0.156614	0.198531	0.175856	0.136422	0.184337	0.231511	0.237291	0.153416	0.288411	0.839894	1.62676	7.62449	0.759691	0.000732272	0.106126	0.856996	0.0062797	0.205446	0.043474	0.202858	0.061528	0.390304	0.0470477	0.278748	0.0588155
j5-pa_scaffolds_bins.24	91.52	0.89	0	0.442514	4056229	12	510473	728598	338019	3930	0.930423	d__Bacteria;p__Bdellovibrionota;c__Bacteriovoracia;o__Bacteriovoracales;f__Bacteriovoracaceae;g__;s__	1.83501	255.957	0.0394984	0.00745608	0.0433082	0.0666021	0.0223708	0.0550502	0.0709933	0.0362848	0.0398521	0.0368736	0.0547196	0.0416142	0.0735812	0.0635092	0.0333596	0.0322736	0.0284458	0.0799924	0.0749437	0.771833	0.0525025	147.287	0.179646	0.000435591	0.00390084	0.184689	0.0706482	0.0536462	0.00842858	0.00357842	0.0909153	0.0253419	0.00247734	0.0188042	0.0119696
j5-pa_scaffolds_bins.29	93.53	0	0	0.437457	1553032	102	25304	82848	15225.8	1503	0.95567	d__Bacteria;p__Bacteroidota;c__Bacteroidia;o__Flavobacteriales;f__Flavobacteriaceae;g__UBA3478;s__UBA3478 sp023262185	0.786092	111.42	1.01887	0.181986	21.3608	12.3062	0.515062	42.7352	1.71599	3.99303	10.8939	4.93166	7.20044	4.20908	5.02252	0.112946	0.139251	0.600389	0.387843	0.11796	4.09642	2.09953	56.9915	42.3312	4.82153	0.00214895	0.0418851	22.2498	0.0988643	0.371492	0.029746	0.341313	0.128307	0.228573	0.0161759	0.0295848	0.015693
j5-pa_scaffolds_bins.33	89.63	0.74	50	0.593873	3000106	34	131159	349011	88238.4	2788	0.923078	d__Bacteria;p__Pseudomonadota;c__Gammaproteobacteria;o__Pseudomonadales;f__Alcanivoracaceae;g__PGZG01;s__	2.95973	1.21563	0.540377	2.30923	0.390463	4.29113	5.01774	2.76384	1.03132	1.87189	0.671486	0.462653	0.544176	0.263783	0.882747	0.642651	1.3333	1.06628	0.84644	1.72169	0.51728	13.693	125.554	56.2772	1.17762	1.2484	0.480583	5.33972	0.343276	5.48191	0.423806	0.546586	2.61328	0.431206	0.285069	0.323609	7.15447
j5-pa_scaffolds_bins.48	93.83	0.19	0	0.615943	2794671	33	125841	331926	84687	2585	0.915977	d__Bacteria;p__Pseudomonadota;c__Gammaproteobacteria;o__Pseudomonadales;f__Alcanivoracaceae;g__PGZG01;s__	1.74736	5.04146	3.41425	23.9043	1.72397	40.6829	55.8416	60.3207	26.3994	31.9663	29.8028	21.1666	32.8972	18.2115	51.0869	32.6061	70.553	28.0616	105.024	100.074	46.781	0.185934	0.377862	40.8866	0.116265	0.0250782	0.743953	126.117	0.969236	0.556694	0.159893	0.195851	2.83591	0.0225302	0.0165175	0.266104	56.3406
j5-pa_scaffolds_bins.61	94.05	0.74	33.33	0.378035	3218783	193	22626	85319	16677.6	2953	0.923668	d__Bacteria;p__Bacteroidota;c__Bacteroidia;o__NS11-12g;f__UBA955;g__JABMMZ01;s__	0.166674	1.49037	0.0339999	0.0541308	0.109439	0.105775	0.0311538	0.054853	0.0905731	0.0668816	0.0386764	0.0493983	0.0266951	0.0183792	0.0230745	0.0107166	0.00734609	0.00858878	0.00906964	0.0103706	0.004936	0.227354	0.0369597	33.8466	0.0657363	0	0.00360488	0.174483	0.015498	0.0654191	0.00342345	0.00976094	0.0351309	0.00575038	0.00458527	0.00535994	0.00548502
j5-pa_scaffolds_bins.9	92.46	1.9	60	0.635222	5223280	584	12322	40640	8943.97	4709	0.926235	d__Bacteria;p__Verrucomicrobiota;c__Verrucomicrobiae;o__Verrucomicrobiales;f__DEV007;g__Arctic95D-9;s__	1.45817	86.5669	0.0063703	0.0031769	0.295694	0.0126887	0.000387283	2.8829	1.60709	0.272681	0.0756012	0.00653447	0.00488585	0.00149204	0.00746077	0.0085243	0.00135478	0.00128426	0.00174896	0.00947199	0.00740159	3.19504	5.01858	45.9807	0.0622621	0.000338265	0.000403902	1.83509	0.0308531	0.00772267	0.00273174	0.000562812	0.0277259	0.00047459	0.000991972	0.00020861	0.00102872
j9-fl_scaffolds_bins.1	92.91	1.25	0	0.489398	4289911	167	35702	129360	25688.1	3862	0.906253	d__Bacteria;p__Pseudomonadota;c__Gammaproteobacteria;o__Enterobacterales_A;f__Alteromonadaceae;g__Alteromonas;s__Alteromonas aggregata	0.0521896	0.0163868	7.98263	3.19811	0.287075	3.47032	23.0799	0.57065	1.51938	1.18972	0.576083	4.93853	0.566562	0.777038	0.0893976	1.81158	1.28032	0.155942	0.262297	0.177439	0.721823	0.224085	0.0435942	0.0138347	0.369651	0.00324914	0.292077	0.354991	0.0471294	8.26094	0.179774	2.37312	1.53536	0.144886	0.391802	0.459229	0.532464
j9-fl_scaffolds_bins.10	70.18	0	0	0.347813	2357562	207	15367	55889	11389.2	2482	0.941407	d__Bacteria;p__Bdellovibrionota;c__Bacteriovoracia;o__Bacteriovoracales;f__Bacteriovoracaceae;g__;s__	0.22756	0.0122146	4.81872	0.00113525	0.000784344	0.000856215	0.00330959	0.00110134	0.00232177	0.0901488	0.0373998	0.000235405	0.00178758	0.000225387	0.00252807	0.00197161	0.000512462	0.000862226	0.000589657	0.00261267	0.00194686	0.0495916	0.00539913	0.0843864	0.00209006	0	0.000894863	0.000787511	0.000131835	0.00266852	0.000479389	0.00124694	0.000467488	0.000841179	0.000399592	0.0020028	0.000651192
j9-fl_scaffolds_bins.29	60.43	2.01	14.29	0.421003	2658443	567	4925	15427	4688.61	2859	0.945335	d__Bacteria;p__Bacteroidota;c__Bacteroidia;o__Flavobacteriales;f__Parvicellaceae;g__;s__	0.0254243	0.0159297	4.21249	0.00966493	0.0281707	0.0497348	0.0131532	0.00992965	0.0113692	0.00268552	0.00742307	0.0255733	0.0375179	0.0141247	0.0280243	0.0873312	0.0471992	0.0659119	0.123633	0.0719007	0.0297492	0	0.00257819	0.00345879	0.00817726	0.000147693	0.00853101	0.00157136	0	0.000835234	5.31e-05	0.000483791	0.0105303	0.0010568	0.000118122	0.000341563	0.00137154
j9-fl_scaffolds_bins.42	99.37	0.81	50	0.410667	3537645	29	312911	896757	121988	3077	0.945139	d__Bacteria;p__Bacteroidota;c__Bacteroidia;o__UBA10329;f__UBA10329;g__UBA10329;s__	0.395248	0.53509	18.7809	14.0951	0.740409	2.9131	6.9221	0.243673	0.615144	0.203129	0.421276	0.380823	0.586839	0.317478	0.31155	0.481587	9.6467	1.39951	1.30322	0.425904	34.9189	0.00612016	0.156379	0.159495	0.10766	0.000332963	0.00506902	0.0284712	0.000658931	0.00313828	0.000718819	0.00129841	0.390988	0.00046715	8.88e-05	0.0500003	0.0109035
j9-fl_scaffolds_bins.43	79.29	1.34	25	0.723544	3204098	557	6321	20851	5752.42	3496	0.924622	d__Bacteria;p__Actinomycetota;c__Actinomycetia;o__Propionibacteriales;f__Nocardioidaceae;g__Nocardioides;s__	7.66523	2.35154	4.66505	10.8551	13.0708	12.2181	17.0403	121.147	28.1202	47.828	42.8728	8.07739	14.4799	14.8954	18.9977	7.33468	8.52292	10.5738	10.1706	14.1975	6.36263	14.074	11.4828	5.21253	15.1196	0.142332	2.14656	69.9451	0.673543	24.2511	0.34947	3.47992	7.02639	11.2526	10.2069	1.68699	14.4245
j9-fl_scaffolds_bins.44	68.42	4.7	42.86	0.50764	3499484	675	5855	28251	5184.42	3741	0.945924	d__Bacteria;p__Cyanobacteriota;c__Sericytochromatia;o__UBA7694;f__UBA7694;g__;s__	0.0591491	0.0147635	9.82232	16.162	7.23027	13.8568	3.11909	6.78668	3.98858	16.1544	0.781431	0.692402	0.396474	0.235657	0.464103	0.214408	0.0520326	0.0260811	0.0877911	0.0531444	0.0507479	0.0395962	0.0159483	0	0	5.61e-05	0.000301429	8.39747	0.0277993	1.36904	0.0021396	0.00194261	0.185626	0.0136479	0.000897335	0	0.00625148
j9-fl_scaffolds_bins.46	94.19	3.91	0	0.534807	7919062	166	83111	296578	47705.2	6434	0.909071	d__Bacteria;p__Myxococcota;c__Bradymonadia;o__Bradymonadales;f__Bradymonadaceae;g__;s__	1.88943	0.393584	297.102	22.8728	0.147458	54.7403	90.6047	16.755	2.86097	0.98919	9.86691	14.7248	20.4018	7.50419	6.84867	6.34077	25.6201	5.39736	22.3901	8.25226	13.9903	0.00218723	0.000618215	0.0563672	0.00329415	0.00946996	0.0073484	4.45767	0.00963542	0.00392545	0.00132014	0.00255215	0.459694	0.00108518	0.00083273	0.0012613	1.06301
j9-fl_scaffolds_bins.51	70.69	1.72	0	0.524976	2667823	3	2113507	2113507	889274	2722	0.912644	d__Bacteria;p__Bacillota;c__Bacilli;o__Exiguobacterales;f__Exiguobacteraceae;g__Exiguobacterium;s__Exiguobacterium chiriqhucha	4.65529	5.07195	17.1545	3.25767	9.27715	1.81013	0.186097	4.64712	4.63848	6.30741	20.9769	2.1664	1.21224	0.47397	0.154923	0.11481	0.83754	0.0249158	0.183123	0.0580184	0.0230275	13.1862	2.82952	3.98117	4.502	0.0137608	1.17097	4.28916	0.0933769	2.40742	0.0316669	1.2909	4.77319	0.0605832	0.187272	0.0630351	0.67969
j9-fl_scaffolds_bins.59	97.62	0.48	0	0.390875	4037002	4	1210642	1489803	1.00925e+06	3517	0.926459	d__Bacteria;p__Bacteroidota;c__Bacteroidia;o__NS11-12g;f__UBA8524;g__SB11;s__	0.148589	0.0937805	22.8998	9.12715	0.0184364	0.0435851	1.20075	0.0423418	49.8106	0.0632567	31.0361	1.981	0.0808464	2.60965	0.712628	0.412564	3.95317	2.72712	0.0648367	0.129395	0.0148677	0.0235978	0.0534802	0.0130449	0.000430791	0.00374447	0.901467	0.0175911	0.000269465	0.0135671	7e-05	0.218504	0.0103197	0.00405272	0.00513386	0.0535323	49.8329
j9-fl_scaffolds_bins.61	82.82	0	0	0.471023	1394989	77	27551	93345	18116.7	1286	0.847027	d__Bacteria;p__Pseudomonadota;c__Gammaproteobacteria;o__Comchoanobacterales;f__;g__;s__	0.187749	0.173644	10.164	0.713527	0.159398	0.197519	2.53852	0.0766228	0.121469	0.0834598	0.108655	0.0771809	0.0750228	0.133826	0.0783837	2.12481	0.450358	0.588847	0.121435	0.137449	0.12756	0.471824	0.294094	0.118047	0.798913	0.0916154	0.931852	0.0788565	0.450175	0.159702	0.567631	0.364703	0.0777424	0.294037	0.529113	0.586088	0.0841905
j9-fl_scaffolds_bins.79	98.77	0.25	0	0.441692	3862888	7	1083982	1315974	551841	3182	0.916857	d__Bacteria;p__Bacteroidota;c__Bacteroidia;o__Chitinophagales;f__CAIOSU01;g__;s__	0.154192	0.0502097	21.2258	0.0187764	0.036261	0.0219474	6.52541	0.0119868	0.0189139	0.0117288	0.0142931	0.0127148	0.0120614	0.00591491	0.013174	0.0167195	0.00603183	0.0044203	0.00740312	0.0110075	0.0123389	0.0526857	0.0191372	0.0203411	0.00210097	0.000152464	0.000864729	0.013818	4.02e-05	0.00325725	0.000804585	0.00190255	0.00844526	0.00346532	0.00191036	0.00277376	0.00263297
j9-fl_scaffolds_bins.8	97.29	0.99	0	0.427963	3087081	14	340945	609676	220506	2642	0.939726	d__Bacteria;p__Bacteroidota;c__Bacteroidia;o__Chitinophagales;f__JABDMM01;g__;s__	0.915449	0.19205	148.907	0.151201	0.0173708	0.00555798	32.6866	0.00897147	0.634078	0.0248164	0.199864	0.383821	1.04927	0.131676	0.387467	4.63619	0.0152631	0.0476074	0.337542	1.30033	0.157428	0.0168322	0.00856366	0.00866484	0.000281674	0.00387918	0.68852	0.0103743	0.095445	0.435514	0.0103882	0.532675	0.207497	0.0697001	0.0197339	0.00953005	0.343577
j9-fl_scaffolds_bins.81	90.27	2.43	100	0.406506	2198318	174	19899	64207	12634	2088	0.933228	d__Bacteria;p__Bacteroidota;c__Bacteroidia;o__Flavobacteriales;f__Crocinitomicaceae;g__SZUA-381;s__	0.468873	1.56808	75.7185	2.83297	0.0605636	27.0424	0.954114	0.813395	0.0269565	0.148016	0.681471	0.0968174	0.581512	0.534026	1.43026	0.0738938	0.0208842	0.144436	0.188085	0.0647154	0.544055	0.00984888	0.388391	0.0752893	0.0230739	0.00196467	0.00351885	0.134496	0.000989693	0.0717139	0.00179941	0.0231513	0.00190514	0.0203727	0.00442823	0.00123916	0.000174591
j9-fl_scaffolds_bins.83	86.57	2.3	0	0.569542	5900214	908	7569	38819	6498.03	5161	0.893137	d__Bacteria;p__Planctomycetota;c__Planctomycetia;o__Pirellulales;f__Pirellulaceae;g__;s__	0.17541	0.0683287	6.20732	0.295122	1.07857	3.45501	7.39067	2.65637	1.65057	0.0675277	4.66674	3.70884	5.92081	6.59543	6.4084	3.98772	13.1836	16.2621	8.06168	2.87722	0.39494	0.0455021	0.448063	0.165476	0.0417566	0.00199637	0.0685328	2.20063	0.0181474	0.104745	0.00390284	0.0164731	1.95664	0.00949516	0.00372554	0.205237	5.8918
j13-fl_scaffolds_bins.15	100	1.08	50	0.442954	3744356	49	165080	341823	76415.4	3305	0.947861	d__Bacteria;p__Bacteroidota;c__Bacteroidia;o__UBA10329;f__UBA10329;g__UBA10329;s__	0.565219	1.67001	29.1827	36.5173	34.853	41.9385	43.1734	1.98542	26.7017	0.128334	1.29795	4.56705	4.10001	2.3201	3.90793	34.7408	7.86567	2.2217	15.7228	16.0856	4.44622	0.0185033	0.640798	0.75747	0.00209007	0.000838883	0.0152596	0.403119	0.00182616	0.00484287	0.0237698	0.0062318	23.7391	0.00044136	0.00402553	0.00412259	0.944254
j13-fl_scaffolds_bins.16	71.72	1.72	100	0.439556	2704243	526	5562	33429	5141.15	2934	0.924099	d__Bacteria;p__Bacteroidota;c__Bacteroidia;o__Flavobacteriales;f__Flavobacteriaceae;g__Muricauda;s__	3.56785	1.70379	13.258	10.0776	7.19896	10.5414	1.89821	16.7606	113.703	116.848	104.443	293.208	123.993	150.581	132.307	41.5307	51.222	21.9879	101.901	70.2166	77.4133	0.883895	1.79136	0.327347	0.144162	0.0112524	0.185609	4.66187	0.0212627	64.1103	0.0634734	13.6119	53.1253	0.687446	0.254074	10.6482	19.6809
j13-fl_scaffolds_bins.17	85.08	2.52	50	0.598403	3819336	574	7652	36475	6653.9	3695	0.922923	d__Bacteria;p__Myxococcota;c__UBA796;o__UBA796;f__GCA-2862545;g__;s__	0	0.0292718	0.00231647	15.7538	0.104335	0.0199955	0.0470626	0.0163157	0.00199396	0.00215683	0.0078052	0.00399598	0.00778525	0.00273612	0.00714229	0.00236998	0.00248543	0.00553515	0.00904744	0.00551446	0.00406742	0.00680253	0.0255081	0.00437724	0.000227671	5.14e-05	9.21e-05	0.00631939	4.07e-05	0.000484469	0.000258924	0.000673484	0.000692559	0.000173078	0.000123328	9.51e-05	0.000602942
j13-fl_scaffolds_bins.2	98.39	1.3	0	0.515669	3354178	25	191849	664628	134167	3069	0.913192	d__Bacteria;p__Pseudomonadota;c__Gammaproteobacteria;o__Pseudomonadales;f__DSM-6294;g__Oleibacter;s__	0.0743057	0.0345938	0.0248863	14.0604	0.0154362	0.165699	0.228401	0.0681207	0.0678307	0.156689	0.0385548	0.0196897	0.023314	0.0879751	0.0614401	0.133401	3.47574	0.810027	2.69253	0.107576	1.81912	0.307254	0.0613023	0.0680354	0.020221	0.000994996	0.0638934	0.0719576	0.00148261	0.141776	0.00227441	0.0104625	0.00834605	0.0139927	0.009877	5.07542	0.440713
j13-fl_scaffolds_bins.23	73.45	0	0	0.522269	2840184	98	42658	127073	28981.5	2529	0.91209	d__Bacteria;p__Pseudomonadota;c__Gammaproteobacteria;o__Pseudomonadales;f__Pseudohongiellaceae;g__Pseudohongiella;s__	0.00297467	0.433294	0.217243	9.592	0.0182298	0.597599	0.0911665	0.0204169	0.0669507	0.0731866	0.0443494	0.0449428	0.0647937	0.0548791	0.0336564	0.0546102	0.0407151	0.0229027	0.024403	0.10081	0.0522104	0.0701324	4.67852	0.306087	0.00775606	0.000967698	0.0336737	0.207547	0.00196978	0.123262	0.0145244	0.00776286	0.0520762	0.000814614	0.0617498	0.017456	0.145269
j13-fl_scaffolds_bins.30	100	0	0	0.552537	2230371	14	220218	441457	159312	2157	0.926441	d__Bacteria;p__Pseudomonadota;c__Alphaproteobacteria;o__Rickettsiales;f__VGDC01;g__JAKUPQ01;s__	1.02086	0.255945	204.627	109.366	0.0530606	93.1223	73.5397	0.0448194	0.026249	0.148352	26.1439	6.8805	0.166803	0.021124	0.0471752	3.42738	0.0275486	9.11e-05	0.0258217	0.0608456	0.111047	0.0194147	0.357348	0.00112435	0	0.0026406	0.00157649	0.000208105	0.000278706	0.000331846	0	0.000164756	0	7.41e-05	0.000140793	0.000325695	0.0918917
j13-fl_scaffolds_bins.52	87.49	1.49	20	0.477389	2040384	158	18366	81665	12913.8	2034	0.94175	d__Bacteria;p__Pseudomonadota;c__Gammaproteobacteria;o__Enterobacterales_A;f__Alteromonadaceae;g__Idiomarina;s__Idiomarina zobellii	0.00207035	0.00290569	1.07979	7.52629	0.0509777	0.0428703	0.436935	0.71347	0.127486	0.12731	0.139312	0.0663677	0.00952408	0.035244	0.0278624	0.0267377	0.114111	0.00607718	0.076697	0.0151914	0.0186016	0.0191002	0.00383903	0.0176163	0.00326731	9.62e-05	0.00646231	0.390815	0.00274191	0.183005	0.00276955	0.0972521	0.0160967	0.00202488	0.0119275	0.00765446	0.0170235
j19-fl_scaffolds_bins.24	99.5	0.5	0	0.398753	5992646	46	212972	376446	130275	4819	0.882994	d__Bacteria;p__Bacteroidota;c__Bacteroidia;o__Chitinophagales;f__Saprospiraceae;g__Aureispira;s__	0	0	0	0.00281369	27.8126	0.00437896	0.00289339	0.000144425	7.94e-05	4.58e-05	0	0	3.91e-05	8.87e-05	0	8.16e-05	2.88e-05	0.000101762	9.94e-05	0	5.89e-05	0	0.00016339	0.000139489	0	0	2.93e-05	0	0	6.18e-05	2.36e-05	3.07e-05	3.68e-05	0	5.24e-05	3.03e-05	3.2e-05
j19-fl_scaffolds_bins.29	78.99	3.25	75	0.450156	2738604	357	9403	41720	7671.16	2712	0.929872	d__Bacteria;p__Bacteroidota;c__Bacteroidia;o__Flavobacteriales;f__Schleiferiaceae;g__Phaeocystidibacter;s__Phaeocystidibacter marisrubri	0.00771253	0.260403	0.929646	0.071538	32.0324	0.189553	1.6299	0.142689	0.241672	0.688125	0.0913756	0.0517774	0.0814742	0.0620887	0.0310544	0.0861149	0.0426665	0.00987203	0.0322697	0.026627	0.0324237	0.0047435	0.0775843	0.215799	0.347151	7.17e-05	0.00539248	0.174569	0.00204285	0.00405393	0.000412688	0.00194561	0.00941717	0.0146638	0.000114665	0.000132626	0.00329345
j19-fl_scaffolds_bins.36	65.52	3.45	50	0.459881	3068256	577	5827	27615	5317.6	3167	0.905092	d__Bacteria;p__Bacteroidota;c__Bacteroidia;o__Chitinophagales;f__CAIOSU01;g__CAIOSU01;s__	0.0798532	0.0151822	0.000438797	0.000872295	13.2174	0.000657892	0.000659296	0.218329	0.00201668	0.00384821	0.00212106	0.00660207	0.00312859	0.00248226	0.000672402	0.0605175	0.00157505	0.0067576	0.000647251	0.00032379	0.000172605	0.0818547	0.00558457	0.0411381	0.0043455	0	0	0.0204222	5.06e-05	0.000241225	0	0	0.000862091	0	5.12e-05	5.92e-05	0.00106326
j19-fl_scaffolds_bins.38	75	1.72	100	0.661489	2665960	184	17550	55529	14488.9	2672	0.917373	d__Bacteria;p__Pseudomonadota;c__Alphaproteobacteria;o__Rhizobiales;f__Rhizobiaceae;g__Zhengella;s__	0.354936	20.4723	0.465188	6.88933	24.3137	29.8191	10.732	285.402	15.1225	18.6559	21.3567	5.64347	6.5156	2.52299	8.99768	5.13242	5.58008	1.2003	12.1645	13.9653	4.09971	0.368705	6.41278	6.11984	0.00880654	0.00198824	0.016948	3.77542	0.0837074	0.0421992	0.00243762	0.0145417	0.171978	0.00663286	0.00700845	0.0625342	2.67071
j19-fl_scaffolds_bins.39	71.6	1.29	66.67	0.503489	1999566	402	5347	14867	4974.04	2336	0.924188	d__Bacteria;p__Pseudomonadota;c__Alphaproteobacteria;o__Rhodobacterales;f__Rhodobacteraceae;g__HIMB11;s__HIMB11 sp009920815	0.0929551	10.0776	0.0467474	0.111096	22.2588	1.47388	0.0346856	5.49748	0.52083	0.373521	2.90875	3.05487	5.5735	5.48681	3.86067	0.0575033	0.48337	0.106844	0.0441966	0.0218611	3.01909	0.0628014	3.95437	1.63414	4.48742	0.0063817	0.00149469	4.33101	0.0784185	0.120114	0.0691685	0.16999	0.0307562	0.0961202	0.00172749	0.0077199	0.00988516
j19-fl_scaffolds_bins.57	78.64	2.89	62.5	0.384829	2152041	418	5691	20677	5148.42	2270	0.936823	d__Bacteria;p__Bacteroidota;c__Bacteroidia;o__Flavobacteriales;f__Schleiferiaceae;g__Owenweeksia;s__	0.00196293	0.0444725	0.00589862	0.0026117	15.2225	0.643145	0.0065799	0.0916951	0.0715498	0.110497	0.116866	0.12327	0.157099	0.144279	0.12761	0.0774154	0.0624761	0.110515	0.0800079	0.0862346	0.0626711	0.00201213	0.0545977	0.00466111	0.101149	9.12e-05	0.000571855	0.0649196	0.000361062	0.00171963	0.000262586	0.0105013	0.0210999	0.000921512	0.000145918	0.010886	0.0332614
j19-fl_scaffolds_bins.65	78.41	2.25	50	0.419288	770356	122	7235	22147	6314.39	846	0.952158	d__Bacteria;p__Bacillota;c__Bacilli;o__RFN20;f__CAG-826;g__UBA970;s__UBA970 sp023268805	0.0164508	13.0515	0.000998678	0.00277941	29.1489	2.34432	0.00412643	6.15786	0.345077	0.273749	0.0675839	0.0208923	0.0173237	0.0096567	0.00714164	0.00158785	0	0.000263872	0.00360912	0.00232133	0.00641639	0	0.0120747	0.209423	0.198286	0.00025484	0	0.175935	0.00282423	0.0374703	0.000366775	0.0109712	0.000858407	0.0017162	0	0	0
j19-fl_scaffolds_bins.69	98.28	0.11	0	0.544408	3638051	30	174708	521172	121268	3387	0.915004	d__Bacteria;p__Pseudomonadota;c__Gammaproteobacteria;o__Pseudomonadales;f__Nitrincolaceae;g__Balneatrix;s__Balneatrix alpica	1.11935	0.328723	3.54677	7.21322	23.7194	9.7261	2.15599	0.853106	0.626623	0.0849114	0.0575897	0.11731	0.121246	0.011782	0.0153744	0.00773321	0.0227245	0.00687259	0.0162672	0.0111962	0.0113546	0.789136	0.240071	0.165893	0.20165	0.139061	0.146762	0.352383	0.0540362	0.164281	0.140068	0.128328	0.061195	0.0993006	0.135214	0.0781221	0.00975855
j19-fl_scaffolds_bins.70	91.89	3.36	66.67	0.501631	4601879	592	9536	33718	7773.44	4402	0.885859	d__Bacteria;p__Bacteroidota;c__Bacteroidia;o__Chitinophagales;f__Saprospiraceae;g__Aureispira;s__	0	0.000184047	0	0.00197742	16.6884	0.000731071	0.00307705	0.000376146	0.00165489	0.000537019	0.303459	0.000180898	0.000457893	0.000461867	0.000448317	0.000478452	0.000300042	0.000176689	0.000129464	0.000302237	0.000383609	0.000940962	0.000425538	0	0.000377911	0	0.000152814	0.000504306	0	0	0	0	0.000239496	0.000287293	0.000102356	3.95e-05	4.17e-05
j19-fl_scaffolds_bins.72	88.34	0	0	0.380741	3126814	18	247197	420478	173712	2785	0.909189	d__Bacteria;p__Bacteroidota;c__Bacteroidia;o__Flavobacteriales;f__Flavobacteriaceae;g__Flavobacterium;s__Flavobacterium rakeshii	0.0445829	0.221572	0.558461	0.189252	150.284	0.0472343	0.01756	0.0718285	0.0780908	0.0334584	0.0858049	0.00452602	0.00359415	0.00940323	0.00322574	0.00125184	0.00154555	0.00162526	0.000762155	0.000190636	0.00118561	0.15095	0.0267736	1.01561	0.0316101	0.000502281	0.123978	0.231867	0.00129221	0.0426074	0.000225907	0.0642252	0.00126892	0.00126847	0.000150643	0.0187017	0.314723
j19-fl_scaffolds_bins.90	97.98	1.45	20	0.649144	3690790	155	33513	114720	23811.5	3437	0.930321	d__Bacteria;p__Pseudomonadota;c__Gammaproteobacteria;o__Burkholderiales;f__Burkholderiaceae_B;g__Aquabacterium;s__	14.7922	0.324943	0.0021887	0.0137056	16.6047	0.214576	0.0197313	0.0363475	0.00619023	0.05007	0.003811	0.0231569	0.00380617	0.00172764	0.00416134	0.0119312	0.0292272	0.00490179	0.000699501	0.00446832	0.00291766	23.5575	0.0351512	0.101918	0.00267014	0.000159573	0.000476342	0.0157199	0.00206319	0.00762041	0.000229664	0.00139388	0.000776404	0.000358213	0.00157402	0.00236184	0.00384764
j19-pa_scaffolds_bins.12	65.93	1.38	88.89	0.580745	2401201	533	4598	17576	4505.07	2774	0.921845	d__Bacteria;p__Pseudomonadota;c__Alphaproteobacteria;o__Rhodobacterales;f__Rhodobacteraceae;g__Thalassococcus;s__	0.904254	5.11768	5.69153	120.512	19.9909	76.5553	177.28	175.676	15.4829	34.1466	27.6217	38.3459	25.9883	27.0417	21.1912	27.2682	27.6888	23.5118	76.7331	61.905	22.9658	1.92778	44.5947	1.42381	10.7919	0.0220746	1.08917	155.416	10.8619	20.2717	1.45357	10.1511	5.21553	16.7117	0.98174	6.2655	14.7341
j19-pa_scaffolds_bins.19	98.32	0.6	50	0.493934	3688839	13	703568	854382	283757	3363	0.922385	d__Bacteria;p__Pseudomonadota;c__Gammaproteobacteria;o__Enterobacterales_A;f__Alteromonadaceae;g__Rheinheimera;s__	0	0.0642883	0.475826	0.312493	17.5596	7.44821	0.261186	5.88882	3.34197	0.473498	0.480098	0.208372	0.0368759	0.199504	0.0733903	0.00411181	0.0143172	0.00264506	0.01249	0.0124964	0.00468987	0.399114	32.7887	5.48134	18.2583	0.00319316	0.512243	21.328	0.0782742	0.0249801	0.00716165	0.0100612	0.0558709	0.00353922	0.00289433	0.00236309	0.0622711
j19-pa_scaffolds_bins.27	87.93	1.32	50	0.416037	3184114	309	14018	64044	10304.6	3006	0.91932	d__Bacteria;p__Bacteroidota;c__Bacteroidia;o__Flavobacteriales;f__Schleiferiaceae;g__Owenweeksia;s__	0.0132668	0.00452193	0.0247658	0.001513	19.1528	0.00898101	0.62378	0.0152216	0.5001	0.276648	0.592067	6.04288	1.09686	0.340991	0.316625	0.403368	0.158604	0.060393	0.150249	0.123867	0.0540556	0.0394382	0.0043051	0.00420039	31.0954	0.00487076	0.0210366	0.303641	0.063936	0.0493952	0.0110477	0.26728	0.319205	0.0197227	0.00246553	0.0297151	1.2548
j19-pa_scaffolds_bins.30	98.32	0.28	0	0.470211	2432443	3	1860041	1860041	810814	2235	0.933779	d__Bacteria;p__Pseudomonadota;c__Gammaproteobacteria;o__Enterobacterales_A;f__Alteromonadaceae;g__Pseudidiomarina;s__Pseudidiomarina andamanensis	0.927373	5.11567	166.409	789.512	20.0888	4.49202	12.2091	11.8746	0.690645	2.29745	2.88115	1.75328	0.114734	0.583404	0.344919	0.233433	0.698129	0.0113653	1.52134	0.219569	0.150374	2.50828	116.998	28.1508	21.1032	0.0206612	0.110727	23.2346	0.444598	0.0139968	0.0866538	0.077045	0.509824	0.00278555	0.0458294	0.0106017	0.137511
j19-pa_scaffolds_bins.44	81.2	2.18	72.73	0.664306	3094996	408	8925	52173	7585.77	3240	0.914136	d__Bacteria;p__Pseudomonadota;c__Alphaproteobacteria;o__Rhodobacterales;f__Rhodobacteraceae;g__Paracoccus;s__	0.333032	0.137375	0.0927805	0.213249	0.176699	0.205772	0.0963592	0.100391	0.137795	0.231293	0.0761055	0.0215179	0.0260985	0.043608	0.0308114	0.0501931	0.714358	0.02903	0.447236	0.0655467	0.217714	0.305003	0.213069	0.297362	9.60993	0.00951458	2.43024	0.233051	0.0238002	0.0874061	0.00575138	0.0353813	0.333667	0.0286204	0.0076603	0.101805	0.0582841
j19-pa_scaffolds_bins.45	89.74	2.56	33.33	0.65203	4060218	10	748802	979295	406022	3763	0.903486	d__Bacteria;p__Cyanobacteriota;c__Sericytochromatia;o__S15B-MN24;f__UBA4093;g__UBA4093;s__	0.0135254	0.0006258	0.000142111	0.000263673	0.000683143	0	0.000284698	0.000746071	5.86e-05	6.76e-05	5.17e-05	6.83e-05	5.77e-05	4.36e-05	0.000225834	6.03e-05	0	0.00030039	4.89e-05	9.79e-05	4.35e-05	2.90833	0.0151927	91.7072	41.8425	0.00604393	0.00480631	4.91837	0.2192	0.000820309	0.021016	0.000588276	0.227146	0.00081405	0.000386705	8.95e-05	9.45e-05
j19-pa_scaffolds_bins.47	99.51	0.81	0	0.571414	4440780	14	648957	1101168	317199	4120	0.885351	d__Bacteria;p__Pseudomonadota;c__Gammaproteobacteria;o__Pseudomonadales;f__Pseudomonadaceae;g__Pseudomonas_E;s__Pseudomonas_E marincola	0.0180738	0.00247941	0.186454	0.27983	0.691327	0.176368	0.112254	0.0840975	0.0993585	0.0344412	0.0326192	0.0278692	0.0194019	0.0157148	0.0187381	0.00413174	0.0318311	0.00746126	0.0237465	0.0175393	0.018803	0.060456	0.0722097	0.0231529	55.3606	0.00839949	0.0164296	1.1146	0.136725	0.0333338	0.020233	0.00322717	0.14484	0.0597664	0.000530348	0.00866971	0.0012532
j19-pa_scaffolds_bins.50	68.81	2.96	25	0.421501	2372371	558	4241	19335	4251.56	2416	0.905204	d__Bacteria;p__Bacteroidota;c__Bacteroidia;o__Bacteroidales;f__Prolixibacteraceae;g__Sunxiuqinia;s__Sunxiuqinia elliptica	0	0.0103533	0.0136202	0.0306861	8.12477	0.0408418	0.00657786	0.0257198	0.0966047	0.00405105	0.00840668	0.00526355	0.0030594	0.00477824	0.00193253	0.00288739	0.00138229	0.001628	0.000753397	0.000753781	0.000744118	0.00182526	0.0740842	0.0155035	9.56479	0.00173778	0.00214909	0.205822	0.0376004	0.00670765	0.00541901	0.00851917	0.0456208	0.00877725	0.00800814	0.00903291	0.0008898
j19-pa_scaffolds_bins.51	89.52	1.59	25	0.403063	3634036	93	60063	230987	39075.7	3107	0.88897	d__Bacteria;p__Bacteroidota;c__Bacteroidia;o__Sphingobacteriales;f__Sphingobacteriaceae;g__Sphingobacterium;s__Sphingobacterium sp002476975	0.0511469	0.249378	0.0282624	0.0318163	0.129881	0.14081	0.00954258	0.181122	0.0558617	0.0905967	0.0293466	0.0844529	0.0813712	0.0185698	0.042768	0.0265912	0.0163379	0.00620895	0.0209302	0.0288142	0.0101527	0.891291	0.289643	2.56268	11.6032	0.00151261	0.00391863	0.291848	0.0210397	0.100103	0.00221588	0.00156733	0.0295395	0.00618472	0.000172822	0.000599681	0.00554475
j23-fl_scaffolds_bins.11	92.65	1.49	25	0.384386	3086270	298	13812	57549	10356.6	3103	0.921932	d__Bacteria;p__Bacteroidota;c__Bacteroidia;o__Chitinophagales;f__Chitinophagaceae;g__Flavipsychrobacter;s__	0.0109499	1.12571	0.0186335	0.158091	0.0919695	8.62553	0.100283	2.08179	0.0243673	0.115484	0.0456428	0.046664	0.195723	0.0335732	0.0612771	0.000871946	0.00805296	0.00223939	0.0120973	0.0035409	0.00451874	0.0322702	0.267447	0.517589	0.0199102	0.0802121	0.00769021	0.0251155	0.0457209	0.010432	0.0200952	0.0103586	0.00228549	0.0046586	0.00132272	0.00129454	0.0189026
j23-fl_scaffolds_bins.24	68.29	1.79	33.33	0.629311	3252453	660	5358	24003	4927.96	3043	0.919913	d__Bacteria;p__Planctomycetota;c__Planctomycetia;o__Pirellulales;f__UBA1268;g__M30B53;s__	0.0155857	0.0908821	0.193254	0.00362073	1.01072	8.03089	0.316221	3.48622	2.66689	2.50101	1.20134	0.940454	1.13097	0.371239	0.38313	0.0868764	0.0161321	0.0403744	0.138544	0.135438	0.0162287	0.0825445	0.11816	0.115911	0.418585	0.106957	0.0612431	2.83789	0.210187	0.44227	0.0435664	0.315274	0.504972	0.0888688	0.031137	0.0164159	0.0811286
j23-fl_scaffolds_bins.27	99.09	0.68	0	0.526407	3249706	39	102331	317779	83325.8	2873	0.924954	d__Bacteria;p__Verrucomicrobiota;c__Verrucomicrobiae;o__Verrucomicrobiales;f__Akkermansiaceae;g__Luteolibacter;s__	0	0	0	8.24e-05	0.0163592	36.1328	0.587002	0.0335574	0.0101062	0.012759	0.0461897	0.0133208	0.000792511	0.000872061	0.00176349	7.53e-05	0.000265554	6.26e-05	0.00971667	0	0.00298774	0	0	0	0.00115951	0.000241643	0	0.000142829	4.78e-05	0	0	0	0	0.000101708	0	0	0
j23-fl_scaffolds_bins.39	75.11	4.08	83.33	0.498008	3505496	558	6927	73947	6282.25	3564	0.924653	d__Bacteria;p__Verrucomicrobiota;c__Verrucomicrobiae;o__Verrucomicrobiales;f__Akkermansiaceae;g__Haloferula;s__	0.00241011	0.000483219	0.255898	0.0282493	0.441515	30.8631	0.240964	0.0862898	0.377807	0.064388	1.5367	0.0799504	0.0554352	0.030316	0.0681391	0.0626697	0.0243715	0.0342126	0.0759703	0.0404701	0.0230643	0.00123526	0.0019552	0.000476913	0.0127334	0.00179209	0.00190578	0.446343	0.00390118	0.00306149	0.000322405	0.00110067	0.00559634	0.00028286	0.000134369	0.000259029	0.0248536
j23-fl_scaffolds_bins.43	73.02	4.1	35.48	0.583025	2799735	110	167634	350873	25452.1	2624	0.922415	d__Bacteria;p__Pseudomonadota;c__Gammaproteobacteria;o__Pseudomonadales;f__Alcanivoracaceae;g__PGZG01;s__	0.187094	0.149442	6.17225	22.8817	6.30831	51.8315	77.0262	7.53557	5.08926	5.67226	3.88445	3.02751	2.82379	1.7896	4.6976	4.03601	5.33238	2.22135	6.28578	6.79428	3.00115	0.41914	6.32128	1.02379	1.88079	0.00189324	0.0902984	24.198	0.197382	1.39715	0.0492487	0.0597189	0.904149	1.54097	0.00207498	0.119157	4.64285
j23-fl_scaffolds_bins.44	81.83	2.14	40	0.477174	2157055	314	7766	25250	6869.6	2170	0.896324	d__Bacteria;p__Bacteroidota;c__Bacteroidia;o__CAIKAF01;f__CAIKAF01;g__CAIKAF01;s__	0.0705013	0.0153132	11.9706	0.00136485	0.00235744	19.2821	4.54833	0.00862658	0.0260379	0.0162941	0.00836991	0.0104201	0.000108541	0.0013138	0.00255052	0.00430976	0.0195234	0.00131932	0.00653674	0.00506625	0.0335542	0.00200746	0	0	0.000134373	0.00109214	0.000326015	0.000430357	0	0	0	0	0.000102189	0	7.28e-05	0.000168383	0
j23-fl_scaffolds_bins.47	98.02	2.39	0	0.480413	6042006	349	24142	121696	17312.3	5214	0.872376	d__Bacteria;p__Bacteroidota;c__Bacteroidia;o__Chitinophagales;f__Saprospiraceae;g__Aureispira;s__	0.071314	0.0410724	0.00315146	0.0043411	0.11515	14.1561	0.00105224	0.0193381	0.0128408	0.0133613	0.00924238	0.013824	0.0136401	0.00897039	0.0117235	0.00858391	0.00554176	0.00807447	0.0147909	0.00785963	0.0134108	0.0759682	0.0115869	0.0351408	0.00307024	0	0.000523757	0.00760526	0.000180044	0.00183749	7.01e-05	0.00039532	0.00437788	0.000246168	0.000129932	0.00216411	0.00441485
j23-fl_scaffolds_bins.52	95.27	0.71	50	0.548932	2158081	106	36965	100803	20359.3	2030	0.890608	d__Bacteria;p__Verrucomicrobiota;c__Verrucomicrobiae;o__Opitutales;f__DSM-45221;g__UBA7441;s__UBA7441 sp002480015	0.0450211	0.0121663	4.0804	0.0190989	0.0190648	129.329	45.9092	0.308404	48.2187	0.0842311	3.07545	4.71807	1.3891	0.608083	0.954927	0.241912	0.00855743	1.63914	0.382724	0.159097	0.0269124	0.00802601	0.00136112	0.00348605	0.00120878	0.0148279	0.0572698	2.33852	0.0154102	0.0308666	0.00216027	0.00885427	0.00755836	0.0020676	0.00196438	0.00210378	0.0112043
j23-fl_scaffolds_bins.53	98.52	0.49	0	0.455974	3961592	47	201334	335195	84289.2	3401	0.913763	d__Bacteria;p__Bacteroidota;c__Bacteroidia;o__Chitinophagales;f__CAIOSU01;g__;s__	0.00319895	0.000855173	0.0515113	0.000540474	0.0171537	22.3073	0.000948303	0.0137636	0.00865062	0.0185065	0.00227867	0.00854553	0.000886499	0.000536516	0.00243029	0.00500203	0.000217835	0.00118016	0.00661711	0.00165512	0.000401049	0.00109304	0.000741472	0.00105502	0.00014633	0	4.44e-05	0.00105447	3.92e-05	0.0146661	0.000178304	4.64e-05	0.000890254	0.000250295	0.000237799	0.000229207	0.00169543
j23-fl_scaffolds_bins.56	73.53	0.93	0	0.464454	1210947	2	777047	777047	605474	1045	0.930578	d__Bacteria;p__Patescibacteria;c__Gracilibacteria;o__1-14-2-50-48-13;f__1-14-2-50-48-13;g__1-14-2-50-48-13;s__	0.484893	0.121699	0.0311306	0.011493	60.5387	48.4853	0.0219551	39.5233	25.9538	8.15321	34.0108	21.3927	42.2624	9.17122	22.2092	15.6594	1.4612	3.25456	1.02663	2.93083	0.188931	0	0	0.000690293	0.000957434	0.00162119	0.000290364	0.474904	0.00230999	0.0400341	0.00314992	0.0499181	0.142164	0.00286592	0.011799	0.00134973	0.00158474
j23-fl_scaffolds_bins.59	63.79	0.86	0	0.603763	2002637	111	25258	120484	18041.8	2007	0.911614	d__Bacteria;p__Pseudomonadota;c__Alphaproteobacteria;o__Caulobacterales;f__Maricaulaceae;g__Oceanicaulis;s__Oceanicaulis sp024178355	0.179297	0.0515966	28.5674	7.99036	0.0415508	11.168	20.3279	0.146075	0.36792	0.422309	0.254629	0.381463	0.515927	0.251712	0.362628	0.693013	0.197791	0.174789	0.855305	0.498959	0.537627	0.0259469	0.0469367	0.0968377	0.00564464	0.0146064	0.310156	0.0857549	0.00613039	0.215467	0.00536133	0.0976172	0.172587	0.0212081	0.00258726	0.0174111	0.151979
j23-fl_scaffolds_bins.63	68.75	4.64	55.56	0.560901	1703213	306	6231	24991	5566.06	1637	0.939603	d__Bacteria;p__Bacteroidota;c__Rhodothermia;o__Rhodothermales;f__;g__;s__	0.210817	0.77873	33.2071	0.109055	6.31918	15.5347	53.9457	1.74474	0.134698	0.483493	0.643775	0.157383	0.119318	0.151621	0.381963	0.208271	0.0205709	0.128896	0.142018	0.112575	0.0248752	0.0864405	0.237137	0.323426	0.988057	0.00461052	5.75036	19.6325	0.0808403	0.127325	0.0100364	0.240775	0.0623795	0.10188	0.0238759	0.0157805	0.237624
j23-fl_scaffolds_bins.66	97.54	0.49	0	0.419305	3657584	20	324262	742180	182879	3353	0.914806	d__Bacteria;p__Bacteroidota;c__Bacteroidia;o__Chitinophagales;f__Chitinophagaceae;g__Flavipsychrobacter;s__	0.170932	0.10814	0.00946532	0.0124397	1.50734	17.6809	0.0293125	1.32713	2.93654	0.476568	0.337609	0.244065	0.0404557	0.239175	0.00501388	0.000401317	0.00292567	0.000833645	0.00716711	0.000162972	4.83e-05	0.514994	0.460579	2.74935	0.005468	0	4.81e-05	5.78885	0.0183549	0.290586	0.00196987	0.0659062	0.323445	0.00275617	8.59e-05	0.00059582	0.000209869
j23-fl_scaffolds_bins.76	93.51	1.05	50	0.539828	2973285	258	17086	67580	11524.4	2927	0.937851	d__Bacteria;p__Pseudomonadota;c__Gammaproteobacteria;o__Pseudomonadales;f__Pseudohongiellaceae;g__Pseudohongiella;s__	0.140655	0.0487106	5.918	2.90985	5.3387	13.8552	2.35791	3.55797	2.11607	1.5963	3.36244	0.625391	0.434355	0.665109	1.12655	0.406134	0.168166	0.152254	0.256416	0.388663	0.162741	0.377199	0.209607	1.83697	0.38565	0.0892026	0.0362462	4.29264	0.06894	0.911209	0.0753578	0.0188474	0.346362	0.0769255	0.0108255	0.159477	0.944257
j23-fl_scaffolds_bins.78	98.48	4.63	7.69	0.52345	8735269	410	32130	143602	21305.5	6600	0.860837	d__Bacteria;p__Bacteroidota;c__Bacteroidia;o__Chitinophagales;f__Saprospiraceae;g__;s__	0.0817272	0.0322873	0.233657	0.00153196	1.65184	21.8354	0.181788	8.1189	0.74342	1.25084	3.36067	1.15288	2.88717	3.29442	1.90401	3.59566	0.937257	0.365325	2.32068	4.59987	0.816025	0.00148714	0.0527944	0.0115789	0.000431361	0.00456224	0.00466928	7.5169	0.0215264	0.0121164	0.00185987	0.00275538	0.149865	0.00145675	0.000503281	0.000457377	0.422416
j23-fl_scaffolds_bins.85	78.33	1.95	61.54	0.553849	3518527	490	9193	113308	7180.67	3737	0.90702	d__Bacteria;p__Pseudomonadota;c__Alphaproteobacteria;o__Caulobacterales;f__Hyphomonadaceae;g__Henriciella;s__	3.645	3.06863	29.6235	8.00297	2.19257	13.8584	35.7139	5.69752	3.81684	1.69567	3.63171	2.46006	2.09514	1.60312	2.5253	2.84327	2.51603	2.43512	2.90508	2.12432	2.44444	2.31861	2.96967	1.84143	0.54345	0.245946	32.8832	7.63321	0.409079	5.00519	0.279815	3.12774	1.24374	2.31495	0.596801	2.05806	1.88629
j23-fl_scaffolds_bins.86	63.79	3.95	57.14	0.440422	2789407	455	7357	33929	6130.56	2751	0.926264	d__Bacteria;p__Bacteroidota;c__Bacteroidia;o__Cytophagales;f__Cyclobacteriaceae;g__Algoriphagus;s__	0.0590621	10.7894	2.46185	8.55246	15.5886	13.9836	1.87662	12.7142	2.66902	1.99498	1.73741	1.25564	1.73788	0.467154	1.18865	0.582617	0.772757	0.341269	0.682907	0.552117	0.519837	0.194046	5.53857	33.1528	4.0357	0.00260404	3.80746	9.91998	0.0541523	1.47622	0.00855926	0.133581	1.69132	0.552765	0.00607912	0.0119794	0.0719618
j23-fl_scaffolds_bins.90	100	0	0	0.445313	2703825	9	360311	751811	300425	2511	0.900386	d__Bacteria;p__Pseudomonadota;c__Gammaproteobacteria;o__Enterobacterales_A;f__Kangiellaceae;g__Kangiella;s__	0.309345	0.0817572	7.73222	95.4239	105.993	174.486	115.814	142.182	82.183	21.118	26.5241	8.3382	2.82688	11.6256	12.7495	5.20757	16.7611	1.22567	5.22611	1.38147	0.891207	0.0528497	0.401421	0.00896557	0.00611041	0.00239604	0.0074125	4.72833	0.0282206	0.0102652	0.00177649	0.00319379	0.0386423	0.00110018	0.00220665	0.00147765	0.0115689
j23-pa_scaffolds_bins.10	98.99	0.51	0	0.711019	3476057	6	745560	1344142	579343	3255	0.906439	d__Bacteria;p__Actinomycetota;c__Actinomycetia;o__Actinomycetales;f__Microbacteriaceae;g__Microbacterium;s__Microbacterium hydrothermale	1.54338	0.120122	0.0231284	0.0446577	0.210392	0.0451986	0.027601	0.332147	0.542379	0.344178	0.255951	0.218014	0.16933	0.078674	0.0351494	0.033782	0.0220457	0.0141518	0.0373642	0.0371545	0.0158958	5.47992	0.519982	1.95363	3.82036	36.7392	1.58346	0.443046	1.17526	3.22241	0.74769	4.74748	0.641864	3.30978	1.86309	0.79673	0.0445522
j23-pa_scaffolds_bins.11	85.61	2.54	0	0.429013	2670009	472	6407	21726	5656.8	3035	0.892705	d__Bacteria;p__Bacillota;c__Bacilli;o__Bacillales_D;f__Amphibacillaceae;g__Terribacillus;s__Terribacillus saccharophilus	0.00791067	0.00983361	0.00194495	0.00270649	0.025971	0.00176405	0.000108233	0.00875211	0.0124787	0.022728	0.0137597	0.00270215	0.00403368	0.00318419	0.00085855	0.000824632	0.0119588	0.000532929	0.00468589	0	0.000330584	0.0178397	0.00953463	0.370992	0.0893431	4.04846	0.0267332	0.0768368	0.0471449	0.030354	0.0148152	0.0249105	0.116239	0.0151644	0.0492788	0.00278868	0.00531865
j23-pa_scaffolds_bins.12	92.32	0.88	0	0.485407	2453596	320	9409	35669	7667.49	2757	0.907835	d__Bacteria;p__Bacillota;c__Bacilli;o__Exiguobacterales;f__Exiguobacteraceae;g__Exiguobacterium;s__Exiguobacterium profundum_A	5.33377	4.39947	3.43429	3.44567	55.4616	2.35156	0.304225	19.233	24.0556	31.5857	27.7811	5.46059	4.37811	4.81634	1.30014	1.27645	10.7788	0.705035	5.57116	0.075879	0.541268	26.1654	13.6928	16.0378	71.6185	4.95971	44.4096	31.1967	5.20943	33.5625	9.19617	41.1341	61.487	28.8442	43.2422	3.36809	6.91622
j23-pa_scaffolds_bins.2	99.68	0	0	0.693687	3085051	4	941980	1061662	771263	3005	0.914195	d__Bacteria;p__Pseudomonadota;c__Alphaproteobacteria;o__Caulobacterales;f__Caulobacteraceae;g__Brevundimonas;s__Brevundimonas albigilva	15.8166	4.70173	0.0809849	0.0629838	0.824906	0.0861509	0.044026	0.197081	0.092725	0.0978177	0.0523296	0.0192486	0.0173033	0.0126882	0.0104026	0.00792991	0.00408402	0.0244453	0.00514982	0.00560328	0.00303276	46.3007	1.23636	58.624	9.60296	2592.42	2.1308	5.68121	6.06878	0.421165	0.599934	0.508905	5.45655	0.132421	0.0772571	0.0269607	0.0498256
j23-pa_scaffolds_bins.8	74.97	2.22	80	0.446812	3233771	585	6212	23602	5527.81	3222	0.877819	d__Bacteria;p__Pseudomonadota;c__Gammaproteobacteria;o__Enterobacterales_A;f__Alteromonadaceae;g__Alteromonas;s__Alteromonas macleodii	0.560408	0.157409	97.5616	32.2624	7.73974	11.9301	18.1032	1.10991	4.41744	1.59738	1.79151	2.68869	0.142848	1.42364	0.576598	0.43795	5.43834	1.47168	0.946608	0.756615	1.70262	79.7929	1.27609	7.77238	305.147	9.68992	1448.54	5.78293	1.24659	21.8708	306.806	386.416	4.5468	4.6929	1712.12	301.649	7.7378
j26-fl_scaffolds_bins.14	95.24	3.06	80	0.561179	5368229	395	22117	100292	13590.5	4616	0.929256	d__Bacteria;p__Verrucomicrobiota;c__Verrucomicrobiae;o__Verrucomicrobiales;f__Akkermansiaceae;g__SW10;s__	0.0251811	0.00536428	3.16557	0.49069	0.0104199	0.280326	28.6468	0.00338571	0.0379487	0.00910482	0.0527551	0.0059445	0.0716578	0.00983232	0.098556	0.150662	0.00514418	0.00420316	0.0222705	0.0112149	0.00503135	0.0048398	0.000911974	0.00202428	5.4e-05	0.000329132	0.00946466	0.00302619	0.0106242	0.18551	0.0023685	0.0193377	0.0466867	0.0205336	0.00181338	0.00196212	0.000464723
j26-fl_scaffolds_bins.26	94.89	3.23	0	0.633486	3793622	19	499511	633887	199664	3109	0.910691	d__Bacteria;p__Myxococcota;c__Bradymonadia;o__REDH01;f__REDH01;g__;s__	0.00222706	0.000893038	0.101855	0.012558	0.0147449	0.0010642	36.973	0.00752873	0.0106647	0.00260574	1.3543	0.206493	0.0108004	0.0091044	0.00447153	0.00290194	0.00482257	0.0241125	0.00900407	0.00560422	0.00404846	0.0057072	0.00193576	0.00110173	0	0	4.63e-05	0.00256936	0	0.00312162	0	4.84e-05	0.00249849	4.36e-05	0	4.79e-05	0.00414803
j26-fl_scaffolds_bins.28	92.69	0	0	0.614798	4349767	132	51212	219752	32952.8	3601	0.922241	d__Bacteria;p__Verrucomicrobiota;c__Verrucomicrobiae;o__Verrucomicrobiales;f__Akkermansiaceae;g__Haloferula;s__	0.125279	0.0562724	22.7669	0.0529776	0.0686556	21.5793	34.9392	0.124756	4.35339	0.312479	0.665262	0.0761067	0.515867	1.57158	0.694747	0.0279525	0.0520192	0.241279	0.168608	0.0976166	0.146631	0.0069685	0.0324145	0.0614954	0.0148598	0.00681506	0.00371843	0.148857	0.00150054	0.0133573	0.000552134	0.00325246	0.00760132	0.00262152	0.000721926	0.00722285	0.0141178
j26-fl_scaffolds_bins.30	67.9	2.58	20	0.669895	7883687	504	21791	89289	15642.2	7209	0.928853	d__Bacteria;p__Myxococcota;c__Polyangia;o__Nannocystales;f__Nannocystaceae;g__CAJXVA01;s__	0.11949	0.0212716	24.1703	4.25064	0.0117276	0.00964437	29.2362	0.00406194	0.00969015	0.0156386	0.064735	0.209253	2.94272	0.331318	0.487504	0.541901	0.0918614	0.250288	0.289992	0.676278	0.223608	0.0153793	0.00223556	0.00243869	7.35e-05	0.000547838	0.0125773	0.00123637	5.91e-05	0.00173683	0	0.000349582	0.00100655	0.000377323	0.000438149	0.000437676	0.0327154
j26-fl_scaffolds_bins.35	93.53	1.09	66.67	0.436739	2900894	191	28060	106217	15187.9	2711	0.937774	d__Bacteria;p__Bacteroidota;c__Bacteroidia;o__Flavobacteriales;f__Schleiferiaceae;g__Croceimicrobium;s__	0.281049	1.00115	47.9223	20.387	1.66292	15.6093	21.0203	2.46275	0.189511	0.316058	0.154797	0.154008	0.177077	0.0592868	0.103755	0.148258	0.100788	0.0821259	0.826509	0.17603	0.601364	0.337352	13.2166	0.0786664	0.137187	0.00291001	0.978524	0.360967	0.0400712	0.180641	0.00886341	0.127053	0.0982495	0.0387389	0.0205133	0.0244778	0.0946651
j26-fl_scaffolds_bins.41	98.82	2.72	50	0.65615	4555776	331	21643	111634	13763.7	3910	0.935277	d__Bacteria;p__Verrucomicrobiota;c__Verrucomicrobiae;o__Verrucomicrobiales;f__Akkermansiaceae;g__Haloferula;s__	0.0500711	0.569255	8.18526	0.0455296	0.713553	0.350921	11.0459	0.0644969	0.0376119	0.0216981	0.0781993	0.0988564	0.0356659	0.0657045	0.0371844	0.0185799	0.476628	1.42393	0.18801	0.0652897	0.580462	0.0389698	0.199125	0.627696	0.00553517	0.00202532	0.0042835	0.0810981	0.0011939	0.00787941	0.000806255	0.00209714	0.0143216	0.00228533	0.000861601	0.356412	0.190186
j26-fl_scaffolds_bins.42	74.11	3.48	68.18	0.499941	2309153	46	172190	403113	50199	2152	0.938268	d__Bacteria;p__Pseudomonadota;c__Gammaproteobacteria;o__Enterobacterales_A;f__Alteromonadaceae;g__Pseudidiomarina;s__	0.356729	0.0964644	51.3113	102.771	42.4663	144.969	76.3592	11.2084	2.30366	3.77597	3.14535	1.12479	1.45528	1.96623	2.66415	2.09071	3.50234	0.535575	4.75268	3.0876	0.951943	1.14577	46.9444	0.188601	2.71844	0.0045059	0.00730898	7.30935	0.0688471	0.211546	0.00568973	0.0264959	0.182706	0.00336369	0.00577956	0.00385364	0.104131
j26-fl_scaffolds_bins.46	63.18	1.03	66.67	0.411947	1661787	297	6317	21883	5595.24	1561	0.926832	d__Bacteria;p__Bacteroidota;c__Rhodothermia;o__Balneolales;f__Balneolaceae;g__UBA1275;s__	0.327922	0.250757	46.714	3.26334	1.85383	15.3567	9.75507	2.90773	0.953648	2.52284	0.494457	0.682294	0.45254	0.570122	0.531774	0.837365	0.452522	1.77026	0.917207	0.454234	0.286822	1.0449	5.29962	0.190644	1.81764	0.0440648	13.1514	6.38276	6.29206	3.46	1.97936	6.68345	5.09592	2.21033	6.28378	1.56078	2.29355
j26-fl_scaffolds_bins.50	67.42	3.91	0	0.631631	8896794	1510	6779	32088	5891.92	7376	0.878937	d__Bacteria;p__Myxococcota;c__Bradymonadia;o__Bradymonadales;f__GCA-2716585;g__;s__	0.0384598	0.0137086	0.118058	0.00643776	0.0122108	0.0840622	7.04787	0.0169269	0.00850645	0.00845667	0.012695	0.0190883	0.031711	0.185865	2.28628	0.00750688	0.00673167	2.11487	0.00816981	0.0082633	0.0079369	0.00973428	0.0105103	0.0083621	0.00146606	0.000220661	0.0064025	0.0121558	0.00082097	0.00873514	0.0003811	0.00349012	0.00924142	0.00523825	0.00360019	0.00222495	0.00962019
j26-fl_scaffolds_bins.54	96.4	0	0	0.550396	6971694	33	395680	835904	211263	5185	0.864588	d__Bacteria;p__Planctomycetota;c__Planctomycetia;o__Pirellulales;f__Pirellulaceae;g__Stieleria;s__	0.258729	0.0637801	43.4171	6.67354	0.588756	13.5539	51.5194	0.524754	1.8281	1.55233	6.64463	2.38365	3.11102	1.93363	1.40223	0.667706	7.95359	3.0471	0.232129	0.233644	0.0812814	0.219873	0.256382	0.0968795	0.065398	0.0993175	2.05897	0.67948	0.327897	0.868844	0.142942	0.64565	13.1469	0.524037	0.39662	2.00546	28.5055
j26-fl_scaffolds_bins.58	73.45	1.72	100	0.514592	3076939	194	23289	105277	15860.5	2820	0.917123	d__Bacteria;p__Pseudomonadota;c__Gammaproteobacteria;o__Pseudomonadales;f__Pseudohongiellaceae;g__Pseudohongiella;s__	0.232019	0.0946899	1.11434	0.558085	0.115235	0.137986	10.3132	0.103371	0.492692	0.585063	0.447032	0.473376	0.307639	0.315969	0.306942	0.420678	0.41262	0.238227	0.180977	0.248809	0.182388	0.447523	0.76611	0.107853	0.218734	0.059847	0.17084	2.69747	0.117629	1.66096	0.0790634	0.0917787	0.687584	0.172945	0.149921	0.071888	1.74082
j26-fl_scaffolds_bins.70	99.24	0.43	0	0.539289	3487572	82	61785	175915	42531.4	3097	0.905221	d__Bacteria;p__Pseudomonadota;c__Gammaproteobacteria;o__Pseudomonadales;f__Halieaceae;g__Luminiphilus;s__	0.0121125	0.0169996	0.0421335	0.775015	0.0189549	0.0968513	12.6427	0.0230792	0.0459247	0.02984	0.0216702	0.0158336	0.0690123	0.0101573	0.0326672	0.266558	0.0150445	0.0374776	0.0412837	0.0422733	0.0330533	0.0583555	0.0102474	0.0100666	0.0110536	0.0278075	0.00892254	0.01983	0.00303004	0.0432934	0.0263706	0.00558431	0.0166857	0.00255883	0.00423188	0.0159341	0.121495
j26-pa_scaffolds_bins.1	83.31	0.9	0	0.414683	2482219	351	8119	27671	7071.85	2594	0.924433	d__Bacteria;p__Bacteroidota;c__Bacteroidia;o__Flavobacteriales;f__Flavobacteriaceae;g__Flavobacterium;s__Flavobacterium coralii	0.010211	0.0723369	0.816226	0.214246	0.386445	0.103278	0.0110601	0.0486402	0.0622242	0.0630546	0.03882	0.0221347	0.0136768	0.00570848	0.00951208	0.00522356	0.00159925	0.00155596	0.00280022	0.0025615	0.00106678	0.0488456	0.036882	0.775555	4.74848	0.00166088	4.1642	0.118178	0.0198464	1.00143	0.001992	0.11969	0.0410266	0.00559255	0.000126508	0.0188027	0.209049
j26-pa_scaffolds_bins.15	71.44	1.2	85.71	0.535131	1622324	340	4942	19901	4771.54	1743	0.901098	d__Bacteria;p__Pseudomonadota;c__Alphaproteobacteria;o__Caulobacterales;f__Hyphomonadaceae;g__Henriciella;s__Henriciella sp002172915	0.00260386	0.0287137	0.710025	0.0729188	0.00683885	0.0831576	0.66567	0.0253406	0.0225911	0.0115094	0.0283393	0.0056445	0.00404089	0.0106994	0.00438028	0.0140241	0.0459593	0.0116528	0.00452927	0.00269445	0.0307945	0.325634	0.0766495	0.0443118	0.0259062	0.00496141	9.96866	0.0137329	0.0127402	0.544502	0.0253406	0.617455	0.00692941	0.550081	0.069005	0.232838	0.069554
j26-pa_scaffolds_bins.17	94.16	1.63	100	0.579832	2879367	171	31182	80613	16838.4	2478	0.942063	d__Bacteria;p__Bacteroidota;c__Bacteroidia;o__Flavobacteriales;f__UA16;g__;s__	0.0396116	0.0144133	7.70549	0.0954615	0.00449542	0.220363	1.67949	0.0420816	0.0113234	0.0026702	0.00262475	0.00163833	0.00235807	0.00104574	0.00167186	0.00450308	0.000479535	0.00112955	0.00337959	0.00524447	0.00245238	0.0511316	0.0204032	0.00551588	0.0214416	0.00477265	10.9101	0.0554525	0.00480348	0.917282	0.0052008	0.786078	0.00428701	0.113183	0.0100334	0.0261115	0.154423
j26-pa_scaffolds_bins.24	70.35	2.84	66.67	0.584747	1760375	293	6858	27192	6008.11	1766	0.946564	d__Bacteria;p__Planctomycetota;c__Phycisphaerae;o__Phycisphaerales;f__SM1A02;g__UBA8653;s__	0.0239967	0.00673576	5.1244	3.39058	0.00735296	1.0387	5.64269	0.0560481	0.336762	0.246297	0.0888453	0.0799193	0.224504	0.0640922	0.128396	0.456938	0.0184323	0.090646	0.26026	0.3201	0.0309869	5.47308	0.6046	1.06033	0.0144894	0.00312256	6.68926	0.0928105	0.0344288	5.42584	0.0058584	0.535843	0.53705	0.211883	0.127098	0.18559	1.72316
j26-pa_scaffolds_bins.25	89.51	3.02	85	0.415935	2579181	309	10575	43221	8346.86	2279	0.816784	d__Bacteria;p__Pseudomonadota;c__Gammaproteobacteria;o__Pseudomonadales;f__Moraxellaceae;g__Psychrobacter;s__Psychrobacter sanguinis	0.065514	28.7067	3.30227	5.97032	0.600085	0.430063	0.0713726	0.00436238	0.00110727	0.00862354	0.00366281	0.00430355	0.000453884	0.000137347	0.00382177	0.00540659	0.000602265	0.00126102	0.00261795	0.00546968	0.00451738	0.288771	0.128505	1.05753	193.285	7.32336	11.9635	1.88581	0.451177	0.17505	0.0668251	1.05972	0.406124	0.02563	0.00487009	0.246794	4.30364
j26-pa_scaffolds_bins.3	92.08	1.09	50	0.379386	1724069	131	16925	56279	13160.8	1626	0.961312	d__Bacteria;p__Bacteroidota;c__Bacteroidia;o__NS11-12g;f__UBA9320;g__MED-G17;s__	0.271972	0.147869	8.22788	0.0411383	0.0656933	5.06108	3.10193	0.0650095	0.546356	0.449453	0.0985093	0.123128	0.138381	0.0715032	0.339715	1.24459	0.0131143	0.337914	0.108393	0.126541	0.0317418	0.344091	0.0570762	0.114909	0.0899442	0.00284671	6.40521	0.0767273	0.00414635	0.670994	0.00680119	0.389724	0.041552	0.0834899	0.0730379	0.0869015	0.0493096
j26-pa_scaffolds_bins.31	77.52	0.11	0	0.625128	3986898	6	727122	1795020	664483	3652	0.899945	d__Bacteria;p__Pseudomonadota;c__Gammaproteobacteria;o__Pseudomonadales;f__Pseudomonadaceae;g__Pseudomonas_E;s__Pseudomonas_E mendocina	0.16529	0.558708	0.311062	0.508178	7.47582	0.784771	0.154897	0.345922	0.521473	0.0429766	0.0385442	0.00883929	0.00845637	0.0101735	0.00540469	0.00392713	0.00199136	0.00132563	0.00343699	0.00229249	0.00230246	0.552828	0.0664317	2.2172	0.87728	0.00551495	24.1038	0.0946488	0.00631456	0.416305	0.00258672	0.244799	0.00790614	0.0107773	0.00126021	0.0490579	0.00279174
j26-pa_scaffolds_bins.34	91.33	0.67	66.67	0.682914	2938958	130	28870	90973	22607.4	2924	0.928726	d__Bacteria;p__Pseudomonadota;c__Alphaproteobacteria;o__Rhodobacterales;f__Rhodobacteraceae;g__Paracoccus;s__Paracoccus marcusii	0.209853	0.340634	0.211708	0.13487	0.29776	0.0464759	0.0679451	0.168006	0.16908	0.16967	1.4907	0.358034	0.0317064	0.0480326	0.0360352	0.213846	0.100657	0.0323695	0.0490577	0.048001	0.0553211	1.76069	0.773926	2.0615	6.98156	0.047026	13.9799	0.758225	0.0792631	2.45945	0.00889283	10.6597	1.49478	7.67449	9.42445	2.7586	0.587928
j26-pa_scaffolds_bins.39	67.11	0.24	0	0.352364	1994655	17	178431	287570	117333	1860	0.916555	d__Bacteria;p__Bacteroidota;c__Bacteroidia;o__Flavobacteriales;f__Flavobacteriaceae;g__Mesonia;s__Mesonia mobilis	0	0.000849232	0.0881324	0.249843	0.00509876	0.000843329	0.000434637	0	0.00524976	0.0011013	0.0286276	0.00500822	0.00129116	0.000621586	0.000344772	0.0278412	0.00138446	0.00366876	0.00298688	0.0142447	0.00309759	0.178014	0.0262621	0.00628611	39.88	0.020767	52.5258	0.528224	0.122475	0.0844166	13.9066	0.940746	0.103989	0.0166532	0.00212532	0.830066	0.120261
j26-pa_scaffolds_bins.9	99.38	1.8	9.09	0.702289	3423869	37	174981	459389	92537	3305	0.928082	d__Bacteria;p__Actinomycetota;c__Actinomycetia;o__Actinomycetales;f__Microbacteriaceae;g__Microbacterium;s__Microbacterium sp002456035	2.05178	0.55114	0.14156	0.215279	0.501053	0.284267	0.295156	0.610213	0.32092	0.211082	0.123734	0.12627	0.118779	0.121672	0.0472009	0.0896006	0.205922	0.0324754	0.0512163	0.0670271	0.0737298	10.1215	1.31619	0.746096	11.2025	0.0553884	11.9621	0.703032	1.74396	1.91981	2.81048	2.83869	1.05627	13.5314	5.99148	0.789938	0.111144
j35-fl_scaffolds_bins.21	82.07	0	0	0.663366	4835238	172	37111	156246	28111.8	3774	0.922764	d__Bacteria;p__Verrucomicrobiota;c__Verrucomicrobiae;o__Verrucomicrobiales;f__DEV007;g__Arctic95D-9;s__	0.0209676	0.207044	0.000119333	0.000830287	2.24085	0.148342	0.000358597	22.3183	0.299648	0.356919	0.689427	0.0091249	0.0181097	0.254112	0.00459867	0.00192263	0.829948	0.0954736	0.0086662	0.00189028	0.000876229	0.161199	5.73774	0.102344	0.00863214	0.000933831	0.00145439	16.6674	0.0448352	0.0589328	0.00359376	0.0028499	0.125639	0.00283681	0.00133136	0.00262911	0.255554
j35-fl_scaffolds_bins.25	72.32	2.23	50	0.585214	1954785	323	7012	26016	6051.97	2130	0.949325	d__Bacteria;p__Actinomycetota;c__Acidimicrobiia;o__Acidimicrobiales;f__Ilumatobacteraceae;g__Casp-actino5;s__Casp-actino5 sp023262325	1.32254	95.4295	0.550304	0.103509	5.12022	2.07405	1.10122	34.1813	1.65331	0.858833	8.72069	2.93264	2.76687	1.59227	2.40446	0.150681	0.0751377	0.412314	0.313009	0.356469	1.70239	0.301264	8.90887	12.8338	0.351714	0.00733132	0.00287799	8.36016	0.0274273	0.0927644	0.00968428	0.179993	0.0683341	0.0795538	0.0203212	0.00808255	0.0100134
j35-fl_scaffolds_bins.43	94.57	0.11	50	0.646677	2718388	42	72278	236473	64723.5	2631	0.915555	d__Bacteria;p__Pseudomonadota;c__Alphaproteobacteria;o__Sphingomonadales;f__Sphingomonadaceae;g__Sphingobium;s__	14.4598	1.71082	0.214877	0.513449	0.619693	1.14268	0.119277	20.2215	1.41258	1.88205	0.613495	0.209773	0.0387577	0.068154	0.0342368	0.0092695	0.00628566	0.00508489	0.0167297	0.00767473	0.00344182	5.35861	0.276806	0.370847	0.0158872	0.003972	0.0166211	0.0766646	1.53907	0.199848	0.0327409	0.0548146	0.0447601	0.0437107	0.0450518	0.00921926	0.0107304
j35-fl_scaffolds_bins.61	75.16	3.37	0	0.392364	2724245	423	7724	31266	6440.3	2650	0.930845	d__Bacteria;p__Bacteroidota;c__Bacteroidia;o__CAILMK01;f__JACPUW01;g__JAGQWA01;s__	0	0.0102596	0.00903693	0.00943148	0.0188359	0.0198827	0.0029702	9.21151	0.0348563	0.0354796	0.0244285	0.0229184	0.0195091	0.140241	0.0293669	0.00898017	0.0381397	0.0261906	0.0220882	0.00736649	0.00395283	0.00476851	0.0141969	0.00429577	0.00500064	0.0138361	0.0992541	0.0085189	0.0793494	0.0437415	0.00943815	0.0596876	0.00679668	0.0288756	0.0122762	0.0097994	0.00253594
j35-fl_scaffolds_bins.62	87.48	2.72	83.33	0.396648	3089851	235	19525	61211	13148.3	2787	0.933338	d__Bacteria;p__Bacteroidota;c__Bacteroidia;o__Chitinophagales;f__Saprospiraceae;g__;s__	0.00136716	1.70771	0.00205416	0.00415775	1.09727	0.0432263	0.000374107	16.2809	0.030809	0.0327034	0.104225	0.0220926	0.034174	0.0275153	0.0238147	0.00815512	0.00804363	0.0248021	0.0102194	0.00572318	0.00222819	0.00420427	0.619675	0.288118	0.0285174	6.35e-05	0.000682782	33.8154	0.0517536	0.0189236	0.00475507	0.0102872	0.0306044	0.00443927	0.00116874	0.000587747	0.0338486
j35-fl_scaffolds_bins.64	80.87	1.15	100	0.63676	3442407	607	6272	28663	5671.18	3074	0.921337	d__Bacteria;p__Planctomycetota;c__Planctomycetia;o__Pirellulales;f__UBA1268;g__M30B53;s__	0.457723	40.9446	0.0300033	0.00202146	4.33572	0.419364	0.0509566	24.6732	0.628637	0.894501	1.63598	0.822782	0.379583	0.386153	0.353798	0.0130053	0.0141388	0.0116329	0.04246	0.0212985	0.0172819	0.802538	21.9135	25.1479	1.32674	0.0105504	0.00929496	19.8843	0.232989	0.153837	0.0862645	0.360964	0.334442	0.0944786	0.0435126	0.00527553	0.0120971
j35-fl_scaffolds_bins.9	84.52	2.6	0	0.610346	7121477	272	44910	134525	26181.9	5284	0.875565	d__Bacteria;p__Myxococcota;c__Bradymonadia;o__Bradymonadales;f__Bradymonadaceae;g__;s__	0.0557589	0.0196236	0.0328143	0.00387099	0.0429083	0.0272112	1.29573	26.2307	3.64524	2.6394	3.42644	2.68709	2.85766	5.7833	3.18314	2.57594	4.44031	1.5251	1.85403	0.887717	1.10258	0.00851266	0.00714952	0.0016433	8.14e-05	0.000661606	0.0423629	41.0066	0.117707	0.013459	0.0148981	0.550233	5.42737	0.00406105	0.000948041	0.246901	4.26861
j35-fl_scaffolds_bins.95	100	0.27	0	0.42392	4935805	18	970296	1543608	274211	4247	0.91618	d__Bacteria;p__Bacteroidota;c__Bacteroidia;o__Flavobacteriales;f__Crocinitomicaceae;g__UBA4466;s__	0.392836	76.8871	0.510197	146.963	1.69823	24.711	1.46225	115.421	6.98586	8.26151	4.62941	1.30779	0.651519	1.66474	1.20496	0.26304	0.319711	0.252827	0.508493	0.278127	0.66052	8.10803	349.686	937.72	1.05369	0.0138414	0.00947462	40.5198	0.615439	0.14598	0.0786825	0.0191706	0.850211	1.23536	0.0129787	0.0403624	0.0353806
j35-pa_scaffolds_bins.13	68.97	0	0	0.59731	2724348	9	655980	822299	302705	2417	0.918817	d__Bacteria;p__Pseudomonadota;c__Gammaproteobacteria;o__Pseudomonadales;f__Oleiphilaceae;g__Marinobacter;s__	0.246542	0.0544051	0.0840826	0.685427	0.143046	0.163007	0.196132	22.514	14.9733	0.690717	0.903897	1.86468	1.75962	0.993482	5.6389	1.8608	11.6077	2.9442	17.0126	7.43819	10.261	0.727964	0.19821	0.0567633	0.0627716	0.00223387	0.114028	39.9189	0.182651	30.2484	0.0304913	0.0543575	2.01999	0.168334	0.00495638	1.9992	12.6861
j35-pa_scaffolds_bins.22	99.34	0	0	0.477691	2869310	17	1930103	1930103	168783	2953	0.912608	d__Bacteria;p__Bacillota;c__Bacilli;o__Exiguobacterales;f__Exiguobacteraceae;g__Exiguobacterium;s__Exiguobacterium sp018617485	2.0523	2.16544	2.18443	1.64113	104.452	2.99706	0.55887	66.3248	20.3833	25.6204	49.2901	5.44409	2.97735	28.1033	0.711194	0.719352	7.2619	0.16776	1.48877	0.035178	0.255572	37.7481	17.4629	9.05183	60.4218	0.419002	53.0197	138.438	2.31202	23.3716	3.53343	53.9111	27.3902	100.02	16.9572	2.21675	7.72151
j35-pa_scaffolds_bins.36	100	0	0	0.418747	3693374	5	1256071	1567689	738675	3300	0.922628	d__Bacteria;p__Bacteroidota;c__Bacteroidia;o__Flavobacteriales;f__Schleiferiaceae;g__Owenweeksia;s__	2.87997	0.758818	18.8108	0.0645668	36.9043	8.92429	1.08673	6.77535	275.629	171.583	112.701	215.443	34.6542	104.548	90.5735	153.851	20.9912	137.218	49.8306	34.769	15.2529	25.4896	11.2539	1.58791	14.8192	1.08083	2.22905	113.323	0.555073	209.624	77.6739	60.9625	491.561	123.36	105.821	142.215	124.692
j35-pa_scaffolds_bins.38	98.32	0.17	0	0.505632	2457778	8	436736	1218314	307222	2286	0.938112	d__Bacteria;p__Pseudomonadota;c__Gammaproteobacteria;o__Enterobacterales_A;f__Alteromonadaceae;g__Pseudidiomarina;s__	1.35094	0.484514	66.8135	302.579	66.0158	198.285	240.045	123.935	27.0992	26.8272	46.577	14.7564	23.6612	16.9189	33.1833	17.7816	36.136	12.8463	33.9807	29.0657	12.212	1.15929	41.1121	1.36009	4.64239	0.0104637	0.0557228	123.966	0.43894	5.87001	0.0472488	0.0610754	4.23377	0.0514386	0.0369244	0.0234231	2.4122
j35-pa_scaffolds_bins.43	96.69	0.22	66.67	0.573043	1991765	101	37056	119886	19720.4	2077	0.92208	d__Bacteria;p__Pseudomonadota;c__Alphaproteobacteria;o__Sphingomonadales;f__Sphingomonadaceae;g__Erythrobacter;s__Erythrobacter sp014983025	6.29904	32.3249	0.0865221	2.11465	12.6217	0.698614	0.733572	4.36467	1.09903	2.7673	0.524687	0.261641	0.662976	0.316313	0.513419	0.0509731	0.103292	0.139105	0.0836543	0.133975	1.32566	4.50028	70.4332	68.2084	0.229492	0.00256268	0.0413091	18.9106	0.116489	0.371972	0.0161718	0.0364373	0.164233	0.0376694	0.0302707	0.0544333	0.0755371
j35-pa_scaffolds_bins.54	63.42	1.65	50	0.550059	3645306	722	5276	33116	5048.9	3637	0.951964	d__Bacteria;p__Myxococcota;c__Bradymonadia;o__Bradymonadales;f__Bradymonadaceae;g__Microvenator;s__	0.0173825	1.09039	0.02063	0.0147576	0.317295	1.60282	0.302754	1.32887	3.3369	1.72754	0.57429	0.22342	0.12807	0.47	0.111431	0.0282539	0.544491	0.0692025	0.0529537	0.0386999	0.0648442	0.0261334	0.0713139	0.461603	0.0177315	0.0027466	0.0040512	16.0584	0.037004	2.20612	0.0182923	0.0140119	7.04942	0.0160487	0.0157643	0.0109602	0.181253
j35-pa_scaffolds_bins.62	68.97	3.45	100	0.423356	1773498	318	6108	18325	5577.04	1837	0.952589	d__Bacteria;p__Bacteroidota;c__Bacteroidia;o__NS11-12g;f__UBA9320;g__JAHEKB01;s__	0.164352	116.804	0.039584	0.0049801	0.0466586	0.035853	0.00733256	32.2147	0.0383787	0.0306561	0.00864123	0.0439667	0.0134656	0.0089884	0.0186127	0.0172429	0.00418471	0.00298007	0.0183644	0.016021	0.0135373	0.356475	40.8478	0.409117	0.0756701	0.00121764	0.00743479	30.1758	0.0533641	0.0500801	0.0114708	0.0835009	0.0811608	0.0188231	0.0338191	0.0334846	0.00844007
j38-fl_scaffolds_bins.22	98.68	1.22	100	0.56282	6347603	449	19350	71112	14137.2	5429	0.881498	d__Bacteria;p__Planctomycetota;c__Planctomycetia;o__Pirellulales;f__Pirellulaceae;g__Bremerella;s__	0.0532398	0.154379	0.00718118	0.00130709	0.864544	0.987305	0.115227	10.7228	8.92956	12.6504	4.98622	2.35121	1.6624	1.52418	1.17231	1.75634	1.28595	1.16846	2.3394	1.67239	1.84211	0.368376	3.9923	9.08231	0.145482	0.000742267	0.0515436	7.54432	0.0562849	0.527156	0.0103269	0.0306241	3.3688	1.52952	0.00173148	0.44274	4.25349
j38-fl_scaffolds_bins.31	92.05	0.22	0	0.434678	2646645	16	243727	502199	165415	2737	0.90183	d__Bacteria;p__Bacillota;c__Bacilli;o__Bacillales;f__Planococcaceae;g__Chryseomicrobium;s__Chryseomicrobium excrementi	0.0702284	0.800354	5.53673	4.53981	27.8922	4.38257	5.03207	58.3937	20.5045	6.08222	8.13142	2.33807	2.87089	1.38979	0.964261	0.568751	1.57501	0.166743	1.08412	0.143541	0.902657	0.970211	2.57174	2.73515	12.7045	0.00556319	0.218544	121.297	0.801023	0.26553	0.139798	0.113226	2.84128	2.89536	0.0428322	0.0510511	0.169089
j38-fl_scaffolds_bins.36	96.09	0.19	0	0.456912	2820331	20	235629	427442	141017	2617	0.903139	d__Bacteria;p__Bacteroidota;c__Bacteroidia;o__Flavobacteriales;f__Flavobacteriaceae;g__Aequorivita;s__	0.00449342	0.0117119	0.0109113	0.232024	0.0368801	0.63115	0.031764	0.0153437	19.9894	1.95003	1.83209	0.356563	0.624439	0.306597	0.123625	0.0283647	0.0462646	0.160511	0.0244339	0.0145833	0.00851262	0.0030707	0.00104151	0.0251929	0.0418281	6.96e-05	0.00124672	0.0228757	0.00110203	0.0722996	0.00145265	0.0193483	1.82675	0.0095512	0.000222684	0.0112685	0.24407
j38-fl_scaffolds_bins.39	97.22	0	0	0.532746	7477250	22	657284	1285136	339875	5771	0.875699	d__Bacteria;p__Planctomycetota;c__Planctomycetia;o__Planctomycetales;f__Planctomycetaceae;g__Gimesia;s__Gimesia chilikensis	0.00960424	0.274458	0.0354458	0.0128501	17.4969	0.0425192	0.00533348	14.6109	14.1858	8.63616	9.03875	0.292623	0.529146	5.35371	0.128639	0.145236	3.97829	2.26776	0.0500915	0.0219494	0.00361222	0.313302	6.53618	1.47221	2.35233	0.00215293	0.0584753	21.0951	0.0943992	1.04573	0.0386945	0.0183309	17.4364	0.76563	0.00451466	3.12707	4.78844
j38-fl_scaffolds_bins.48	86.78	3.85	0	0.452325	2339676	325	9090	42808	7199	2508	0.91219	d__Bacteria;p__Pseudomonadota;c__Alphaproteobacteria;o__Micavibrionales;f__Micavibrionaceae;g__UBA2705;s__	0.655401	0.207064	0.0661755	0.0568533	0.0381339	0.070315	0.0455769	0.958089	5.60854	1.39602	3.83228	1.55037	0.207844	0.0965975	0.433057	0.13729	0.0925796	0.196526	0.37339	0.551665	0.37756	0.847651	0.153796	0.141838	0.0712338	0.19819	0.0335133	7.77085	0.0935211	0.100281	0.0363498	0.0339246	0.207927	0.0206958	0.0271787	0.0192497	0.299542
j38-fl_scaffolds_bins.51	67.12	1.15	0	0.623454	2941905	607	5209	19839	4846.63	2736	0.917331	d__Bacteria;p__Planctomycetota;c__Planctomycetia;o__Pirellulales;f__UBA1268;g__M30B53;s__M30B53 sp016779265	0.0430773	0.0950056	1.21158	0.00518562	0.980697	3.80732	3.34484	6.07804	5.4222	4.4195	3.19407	1.84591	1.94313	1.51082	0.883614	1.20221	0.0839534	0.448919	1.19146	1.84274	0.0789081	0.161909	0.312688	0.0716029	0.27646	0.0591907	0.589053	3.57086	0.476159	0.94571	0.123655	0.693674	1.24887	0.414346	0.128889	0.147659	1.03711
j38-fl_scaffolds_bins.63	98.46	0.04	0	0.573167	3289080	60	74417	260298	54818	3097	0.92284	d__Bacteria;p__Pseudomonadota;c__Gammaproteobacteria;o__Pseudomonadales;f__Spongiibacteraceae;g__Spongiibacter;s__Spongiibacter tropicus	0.268428	0.0787972	0.105901	0.0290502	0.0154606	0.0645431	0.258928	18.6983	12.0903	14.0977	17.774	1.1576	6.8689	10.858	6.40626	11.7752	17.7886	16.7458	5.33604	10.1894	5.53184	0.818885	0.375838	0.012199	0.0851288	0.0239944	0.472035	0.0763453	0.0109617	22.2865	0.0239245	0.108651	5.61829	0.203343	0.00940417	0.0406931	30.1592
j38-fl_scaffolds_bins.84	87.2	2.73	25	0.388222	3950389	210	29015	194286	18811.4	3868	0.936795	d__Bacteria;p__Bdellovibrionota;c__Bacteriovoracia;o__Bacteriovoracales;f__Bacteriovoracaceae;g__GCA-2712005;s__	0.311178	0.092835	0.0199132	0.00162602	0.000585113	1.03193	0.000804686	12.2365	59.293	21.9745	11.2838	18.84	18.4368	5.43601	16.4035	3.81672	1.72289	2.8413	0.851102	3.23649	5.49779	0.19621	0.188372	0.000846406	0.000146745	0.000447261	0.00182466	0.468806	0.0016129	0.00533973	0.0010371	0.00288363	0.636328	2.40232	0.00111288	0.0684055	0.132424
j38-fl_scaffolds_bins.85	96.67	0	0	0.565028	5800706	113	92145	288570	51333.7	4740	0.860213	d__Bacteria;p__Planctomycetota;c__Planctomycetia;o__Planctomycetales;f__Planctomycetaceae;g__Rubinisphaera;s__Rubinisphaera brasiliensis	0.292753	0.0741732	0.013926	0.00272224	7.57003	0.0463405	0.00189311	11.7929	23.8238	9.97359	8.75859	10.8491	6.26871	7.69959	3.99359	11.5618	16.3399	8.98195	18.0094	10.8279	11.7103	7.50898	1.64332	0.0498602	22.2129	0.0332007	0.30899	10.2467	0.121308	1.51889	0.101705	18.8527	33.5808	13.4328	1.71207	14.5723	21.3438
j38-pa_scaffolds_bins.10	99.35	0	0	0.420041	4703359	14	526841	1145344	335954	4107	0.918976	d__Bacteria;p__Bacteroidota;c__Bacteroidia;o__Cytophagales;f__Cyclobacteriaceae;g__Fabibacter;s__Fabibacter pacificus	0.372731	0.44965	20.0505	1.78936	0.227439	1.61228	5.19621	3.28955	23.2025	21.7584	6.15164	16.6043	8.18013	15.6706	2.61447	4.90271	1.7515	2.60477	1.84467	2.12269	1.4275	16.1401	5.98221	0.667005	7.66618	0.42537	273.578	2.4239	229.457	119.333	28.0416	179.027	13.7098	79.6787	34.2132	22.874	5.63384
j38-pa_scaffolds_bins.12	99.34	0	0	0.476881	2844063	9	1675074	1675074	316007	2931	0.914172	d__Bacteria;p__Bacillota;c__Bacilli;o__Exiguobacterales;f__Exiguobacteraceae;g__Exiguobacterium;s__Exiguobacterium aestuarii	1.97992	4.54264	1.52031	0.817402	9.47906	0.293956	0.0519225	4.89033	5.3572	10.5948	7.05257	1.3442	0.889986	2.51913	0.457006	0.328762	3.23001	0.125436	1.20955	0.0373067	0.111106	6.41293	3.21208	9.31764	22.7904	0.145509	16.4265	7.52091	119.803	16.0961	1.10026	13.704	23.0022	2.8515	7.07189	0.946574	2.47255
j38-pa_scaffolds_bins.15	74.87	0.32	25	0.46607	4502786	900	5359	18138	5003.1	4640	0.864533	d__Bacteria;p__Bacillota;c__Bacilli;o__Paenibacillales;f__Paenibacillaceae;g__Paenibacillus;s__	0.0525367	0.0180573	0.0301138	0.0389922	0.00605731	0.132621	0.0698267	0.0949527	0.140326	0.123183	0.0934329	0.122329	0.0561564	0.0430729	0.127019	0.0564501	0.0722532	0.0310593	0.140296	0.0724123	0.0361864	0.0913586	0.00641481	0.0415839	0.00476348	0.00305193	0.00101515	0.188638	2.94882	0.00805432	0.00511408	0.00167298	0.0675556	0.00528508	0.000697393	0.000403317	0.0191358
j38-pa_scaffolds_bins.5	96.69	3.21	28.57	0.490071	4068269	300	17706	87122	13560.9	4322	0.875391	d__Bacteria;p__Bacillota;c__Bacilli;o__Bacillales;f__Bacillaceae_B;g__Rossellomorea;s__Rossellomorea marisflavi_A	0.327082	0.439275	0.35954	0.432555	0.668496	0.121563	0.0120757	0.252418	0.0592005	0.0332076	0.0346771	0.0289204	0.0181859	0.014585	0.00918451	0.00174389	0.0521398	0.00344765	0.00126919	0.0007326	0.000911243	3.23998	1.86428	5.55694	2.43899	0.0134633	0.168277	0.48055	4.17978	0.226776	1.21853	0.412965	0.420397	6.47839	0.622482	0.00642808	0.0100002
j40-fl_scaffolds_bins.17	87.13	2.38	57.14	0.61456	2862751	229	16375	52399	12501.1	3019	0.921228	d__Bacteria;p__Pseudomonadota;c__Alphaproteobacteria;o__Rhodobacterales;f__Rhodobacteraceae;g__SAT37;s__	0.213964	0.237868	0.086333	0.258316	0.211058	0.233982	0.486056	3.05668	1.86716	8.67086	0.706344	1.28987	1.18441	1.10638	4.24355	1.57121	1.15684	1.15606	6.87436	6.93089	2.29475	0.146722	0.178196	0.0916864	0.0154911	0.00301736	0.0754756	6.01877	0.308447	0.479078	0.0172721	0.71234	0.679046	0.468521	0.371801	3.56746	8.3586
j40-fl_scaffolds_bins.34	95.09	1.92	37.5	0.440694	4608900	354	18573	67735	13019.5	4067	0.875335	d__Bacteria;p__Pseudomonadota;c__Gammaproteobacteria;o__Pseudomonadales;f__Cellvibrionaceae;g__Agarilytica;s__	0.00916556	0.0044104	0.465344	0.522521	0.156773	1.69606	0.135435	0.0415008	0.111793	7.71033	0.126719	5.46053	0.199998	0.173551	0.174776	0.0565305	0.0611528	0.0643049	0.632892	0.319409	0.332696	0.112743	0.0104098	0.00707336	1.17722	0.00306686	0.50245	0.0733152	0.00306836	0.0651993	1.0096	1.09971	0.0618393	0.0580165	0.451794	0.577177	7.71814
j40-fl_scaffolds_bins.4	86.55	2.2	50	0.543931	2144036	217	13101	37124	9880.35	2265	0.931783	d__Bacteria;p__Pseudomonadota;c__Alphaproteobacteria;o__Rickettsiales;f__VGDC01;g__JAKUPQ01;s__	0.577287	0.197911	27.9355	0.473609	0.0795616	12.2753	10.4302	0.0726611	0.039183	6.92172	3.45955	1.00006	0.454492	0.0213137	0.0323958	0.487564	0.0289799	0.0192463	0.0318633	0.0325282	0.0275004	0.3393	1.17549	0.114624	0.0331213	0.00366257	0.0168917	0.0798829	0.012032	0.232671	0.00546899	0.0149109	0.0491427	0.0268236	0.0138407	0.0143147	0.064086
j40-fl_scaffolds_bins.48	89.03	0.05	0	0.399074	4245300	46	133760	532812	92289.1	3609	0.881874	d__Bacteria;p__Bacteroidota;c__Bacteroidia;o__Flavobacteriales;f__Flavobacteriaceae;g__Arenibacter;s__Arenibacter algicola	0.539321	1.61839	0.115981	0.00315222	0.2657	0.112611	0.0373032	3.42654	11.0507	32.0912	14.5609	20.0002	20.0409	24.7487	20.055	10.0887	6.42486	12.3651	7.27146	5.56529	13.4038	0.12648	9.24844	6.31918	0.00546205	0.00152603	0.0197537	5.29926	0.0065159	3.95943	0.00183027	0.0126375	1.31146	0.00871987	0.00151637	0.00517613	3.01766
j40-fl_scaffolds_bins.53	88.1	0.79	33.33	0.362236	2910028	170	25079	79027	17117.8	2746	0.924735	d__Bacteria;p__Bacteroidota;c__Bacteroidia;o__NS11-12g;f__UBA8524;g__SB11;s__	0.542913	0.241862	0.0778584	0.0514126	0.308663	11.316	0.425229	0.33385	0.503531	7.84344	2.91423	7.87018	20.8711	0.339388	8.86952	0.0976876	0.0669613	0.0769783	0.0469522	0.0522335	0.0468322	0.455335	1.41822	0.169191	0.0203192	0.000269849	0.00894134	0.579944	0.00208272	0.0317927	0.00835012	0.0155951	0.0318896	0.0106766	0.00874071	0.0426862	0.131297
j40-fl_scaffolds_bins.57	100	0.43	0	0.562376	3751694	60	95522	275209	62528.2	3519	0.900414	d__Bacteria;p__Pseudomonadota;c__Gammaproteobacteria;o__Pseudomonadales;f__Halomonadaceae;g__Halomonas;s__Halomonas lionensis	1.04265	0.284225	3.8754	37.1848	1.25919	0.166973	0.805632	38.5273	48.3765	75.9267	47.5265	0.266715	0.31197	0.102542	58.0911	32.9966	0.650457	0.364104	6.08903	0.159784	0.23527	3.42104	0.756466	0.112295	1.82191	0.0719505	20.3214	0.215022	0.022451	9.10455	1.82127	1.12506	0.186602	9.95369	7.97588	2.23927	1.29039
j40-fl_scaffolds_bins.63	88.95	2.98	72.22	0.564681	2040165	296	8010	33664	6892.45	2289	0.925238	d__Bacteria;p__Pseudomonadota;c__Alphaproteobacteria;o__Rhodobacterales;f__Rhodobacteraceae;g__M30B80;s__M30B80 sp015693905	0.0807524	7.31193	3.39839	0.833953	23.3899	13.843	5.02069	7.63754	9.47045	9.64481	5.35042	4.98464	5.39912	1.1775	2.30035	0.243783	0.0877285	3.50472	1.43696	0.903401	2.77384	0.271676	3.4663	2.1486	15.3628	0.0763073	0.0381748	6.42457	0.250912	0.314897	0.143547	0.37338	0.253038	0.258078	0.00523326	0.136193	0.0152381
j40-fl_scaffolds_bins.65	91.35	0	0	0.364726	3120710	43	115391	273505	72574.7	2771	0.936802	d__Bacteria;p__Bacteroidota;c__Bacteroidia;o__Flavobacteriales;f__Crocinitomicaceae;g__UBA4466;s__	0.456176	1.75487	0.235433	0.304117	241.014	0.432624	0.184741	1.72476	0.851528	11.9675	0.602011	0.64333	0.708081	0.360235	0.700105	0.502969	0.285269	0.502601	0.566053	0.522854	0.876182	0.444021	0.636451	1.05161	0.0564708	0.000188724	0.0308157	0.635386	0.00194211	0.401411	0.00203714	0.0129526	0.0586257	0.0155162	0.00186156	0.122381	0.0296398
j40-fl_scaffolds_bins.68	89.49	2.99	33.33	0.613788	4918572	594	11101	56722	8280.42	4392	0.930484	d__Bacteria;p__Verrucomicrobiota;c__Verrucomicrobiae;o__Verrucomicrobiales;f__DEV007;g__Arctic95D-9;s__Arctic95D-9 sp020439925	0.130545	11.8516	0.00129042	0.000870634	0.117203	0.012996	0.00135133	2.60048	10.4909	8.61113	0.852359	0.103864	0.0740674	0.156683	0.102439	0.0347174	0.144748	0.0826561	0.0501876	0.0537277	0.0499244	0.378562	2.32175	7.06599	0.00766087	0.000199567	0.000965079	3.27265	0.0134596	0.0306224	0.00155102	0.00134478	0.0229005	0.00221756	0.00347949	0.00406146	0.136868
j40-fl_scaffolds_bins.8	80.09	1.41	50	0.586702	5855492	969	6718	28007	6042.82	5047	0.904978	d__Bacteria;p__Planctomycetota;c__Planctomycetia;o__Pirellulales;f__Pirellulaceae;g__Stieleria;s__	0.0266928	0.0409343	0.154315	0.0171405	0.113923	0.0727961	0.185319	0.0518806	0.528894	6.03486	0.643051	0.31391	0.608326	1.38034	0.105544	0.031502	0.717703	0.84129	0.0146516	0.0124195	0.00823045	0.0295804	0.020066	0.029265	0.00717759	0.000536432	0.0369	0.0614325	0.0117306	0.0555533	0.00173712	0.0123001	0.31354	0.00694292	0.00284231	0.0240362	4.23849
j40-fl_scaffolds_bins.84	75.77	0.3	100	0.42864	3818244	31	161375	462922	123169	3390	0.910655	d__Bacteria;p__Bacteroidota;c__Bacteroidia;o__Cytophagales;f__Cyclobacteriaceae;g__Fabibacter;s__	0.00331905	0.0044364	0.0810493	0.00574784	0.0318421	0.0318963	0.0129421	0.827353	9.8283	13.713	1.91898	0.307415	0.456211	4.12395	0.0623778	0.10559	0.559653	0.213058	0.0353679	0.0211795	0.00721249	0.0181453	0.00923171	0.0179518	0.00242918	0.000154247	0.00280869	0.444915	0.00203502	0.396216	0.00680794	0.0130886	1.453	0.0093489	0.000699059	0.0583116	0.113637
j40-pa_scaffolds_bins.14	77.08	1.24	27.27	0.651495	3628735	189	24445	73766	19199.7	3429	0.893646	d__Bacteria;p__Pseudomonadota;c__Gammaproteobacteria;o__Pseudomonadales;f__Pseudomonadaceae;g__Pseudomonas_E;s__Pseudomonas_E guguanensis	0.48777	0.483847	0.150264	0.149062	1.90507	0.72659	0.0505699	0.512438	0.15104	0.222926	0.072953	0.00535293	0.00922651	0.0049787	0.0213521	0.0117307	0.00190253	0.00285693	0.00213439	0.00191645	0.00233513	2.01907	0.194547	0.824682	0.505218	0.00183943	1.33549	0.093758	0.0100213	11.8978	0.0163125	0.0340759	0.0239942	0.0738241	0.0132835	0.0219203	0.023322
j40-pa_scaffolds_bins.17	71.43	2.68	0	0.390755	3381865	15	392391	475328	225458	3340	0.920754	d__Bacteria;p__Bdellovibrionota;c__Bacteriovoracia;o__Bacteriovoracales;f__Bacteriovoracaceae;g__UBA845;s__UBA845 sp002718735	0.149893	0.0363141	0.00767776	0.000237421	0.0188639	0.0307395	0.000170902	3.793	6.85512	10.4838	2.0592	4.03896	0.372116	8.16629	1.89115	5.40049	35.0921	1.70368	13.0743	7.26597	4.88093	2.15366	1.07935	0.0121115	0.0023141	0.0039474	0.025213	1.5266	0.0228383	168.83	0.0179628	0.0283053	0.022226	0.681937	0.00362132	0.0105251	1.9893
j40-pa_scaffolds_bins.18	96.36	0	0	0.477478	1796010	2	1739404	1739404	898005	1729	0.906853	d__Bacteria;p__Pseudomonadota;c__Alphaproteobacteria;o__UBA1280;f__UBA6503;g__UBA6503;s__UBA6503 sp002436405	0.409257	0.0839412	0.0383382	0.0537964	0.0728429	111.438	135.37	6.85882	55.167	30.7057	15.316	21.813	7.52092	8.62761	11.4028	5.57333	1.32232	1.549	6.85507	3.5694	0.366824	3.63098	1.48096	0.0632978	0.00823067	0.00863529	0.00841837	2.19127	0.062992	148.808	0.0357115	0.0223015	14.038	0.852893	0.0102284	0.174324	0.551345
j40-pa_scaffolds_bins.38	92.1	3.26	8.7	0.668307	3875961	367	17293	63657	10561.2	3868	0.922324	d__Bacteria;p__Pseudomonadota;c__Gammaproteobacteria;o__Burkholderiales;f__Burkholderiaceae_B;g__Hydrogenophaga;s__	16.4756	1.13956	0.0644099	0.593363	0.127022	0.123862	0.0714266	0.115779	0.251683	0.933723	0.0971687	0.0322884	0.038418	0.0207923	0.0563035	0.0164737	0.0449748	0.0350858	0.036942	0.0379348	0.0227727	56.0629	0.297963	0.816291	0.0501036	0.00258315	0.470232	0.266447	0.0416982	10.8853	0.0196094	0.659473	0.397636	0.117807	0.212671	0.558502	0.349549
j40-pa_scaffolds_bins.4	82.76	0	0	0.449722	3142175	124	42805	142658	25340.1	3122	0.908212	d__Bacteria;p__Pseudomonadota;c__Gammaproteobacteria;o__Nitrosococcales;f__Methylophagaceae;g__Methylophaga;s__Methylophaga sp002696735	0.159983	0.0738557	0.115443	0.287389	0.0620857	0.0745202	0.0714602	0.0353944	0.0218131	0.0767267	0.0138968	0.00856624	0.0108042	0.00918815	0.00897332	0.0154158	0.0310895	0.0156556	0.0141573	0.0150498	0.0206186	0.941234	2.75885	0.120245	0.27526	0.107337	0.124099	0.0428378	0.132942	20.6248	0.234694	0.118817	0.023711	0.0960901	0.107333	0.116228	0.0492862
j40-pa_scaffolds_bins.43	92.74	3.23	0	0.552786	5803712	42	273176	807507	138184	4902	0.947204	d__Bacteria;p__Myxococcota;c__Bradymonadia;o__Bradymonadales;f__Bradymonadaceae;g__Microvenator;s__Microvenator marinus	0	0.483919	0.00384423	0.00101455	0.000716879	0.785989	0.258774	0.336356	2.61344	1.2191	0.231431	0.0784128	0.0130303	0.223854	0.0167865	0.012983	0.395167	0.0218906	0.0114973	0.0143448	0.0166686	0.60957	0.253569	3.06294	0.00409526	0.00087948	0.000605846	2.04472	0.0115675	34.8665	0.00727825	0.00452707	6.20259	0.129077	0.00175848	0.00316041	0.0900376
j40-pa_scaffolds_bins.49	97.32	0.58	66.67	0.694191	2366341	67	63269	148354	35318.5	2260	0.916781	d__Bacteria;p__Actinomycetota;c__Actinomycetia;o__Actinomycetales;f__Microbacteriaceae;g__Microcella;s__	6.36233	1.46318	1.48684	4.67277	3.85931	6.30851	7.36901	17.3475	12.0813	9.26481	2.99215	3.57637	2.74405	1.03675	0.64924	1.13071	0.505456	0.656125	0.950189	0.965115	0.563465	16.6504	4.29873	2.51478	3.10019	0.0642958	2.64721	2.8306	0.16057	154.108	0.202149	3.33444	16.289	3.81205	0.380062	0.996689	0.841544
j40-pa_scaffolds_bins.50	69.85	2.04	33.33	0.550733	1301698	266	5124	19605	4893.6	1367	0.92079	d__Bacteria;p__Verrucomicrobiota;c__Verrucomicrobiae;o__Verrucomicrobiales;f__Akkermansiaceae;g__Oceaniferula;s__	0.00324523	0.0292797	0.000295513	0.00226171	7.93169	2.25321	0.00510612	14.9558	1.02878	0.783877	2.07386	0.517592	0.341743	0.236489	0.141235	0.0101488	0.0121985	0.0238927	0.0251732	0.00457927	0.0176302	0.109777	0.156458	0.0295397	1.04277	0.113565	0.00999447	35.8107	2.06024	9.41965	2.08563	5.76112	1.98396	1.224	0.497074	0.0595725	0.0265366
j40-pa_scaffolds_bins.6	80.7	2.14	66.67	0.689881	3625199	570	7804	48674	6360	3730	0.931705	d__Bacteria;p__Actinomycetota;c__Acidimicrobiia;o__Acidimicrobiales;f__Ilumatobacteraceae;g__Ilumatobacter;s__	0.172459	0.114246	0.0593684	0.0246587	0.324793	0.119531	0.345407	0.158406	3.53903	4.81234	3.75029	1.22066	0.832229	2.06539	1.25234	4.5486	5.09009	3.18017	3.89013	4.51337	1.79854	2.35788	0.864024	0.192998	4.46489	0.0348207	1.21614	1.09047	0.0430393	12.5493	0.113948	4.68876	38.9079	17.3578	6.24881	11.0739	52.1853
j46-fl_scaffolds_bins.30	63.82	1.71	0	0.456016	886598	1	886598	886598	886598	961	0.912992	d__Bacteria;p__Patescibacteria;c__Saccharimonadia;o__Saccharimonadales;f__UBA1020;g__UBA1020;s__UBA1020 sp012270305	1.05775	0.232136	0.0522814	0.00392438	0.0036499	0.413613	0.00260758	0.413905	91.1893	244.811	86.5923	147.264	132.245	29.842	39.4758	35.4811	0.741111	1.09915	1.68175	7.15512	0.0720786	1.10868	0.471016	0.0471413	0.00261539	0.00575712	0.209003	0.0183232	0.00683598	33.8858	0.183883	0.0669365	93.4997	0.278294	0.0173551	0.0559196	9.78501
j46-fl_scaffolds_bins.58	66.55	3.45	100	0.442732	2534598	184	21997	63321	13775	2449	0.895635	d__Bacteria;p__Pseudomonadota;c__Gammaproteobacteria;o__Enterobacterales_A;f__Kangiellaceae;g__Kangiella;s__	0.268332	0.0882183	1.40134	0.898513	0.367333	1.52592	0.458685	0.358373	8.97201	1.09874	11.41	0.625685	1.21407	0.485606	1.65879	1.82888	1.05684	0.307728	0.61938	0.307378	0.128781	0.792713	0.828632	0.140824	4.58494	0.101156	8.24562	0.146501	0.104968	0.576438	1.96382	6.64936	0.283338	0.0410773	9.83878	2.07593	0.193902
j46-fl_scaffolds_bins.90	66.92	1.52	40	0.481198	1571861	283	6011	21480	5554.28	1839	0.928023	d__Bacteria;p__Pseudomonadota;c__Alphaproteobacteria;o__Micavibrionales;f__UBA2020;g__;s__	0.0403119	0.0183201	0.00660749	0.00885409	0.082054	0.019691	0.00900856	0.0401948	0.717963	2.12266	4.36333	0.215904	2.51682	0.0547637	0.960037	2.04026	0.0844383	0.896972	0.651044	0.836688	0.0828832	0.0137741	0.0186875	0.0170175	0.0114328	0.00212321	0.0123032	0.0900628	0.0750396	0.00423782	0.00665088	0.00888355	0.775768	0.00304898	0.00948939	0.00450587	0.201321
j46-pa_scaffolds_bins.1	97.62	0.4	0	0.550166	4757954	50	171098	401653	95159.1	4454	0.898743	d__Bacteria;p__Pseudomonadota;c__Gammaproteobacteria;o__Enterobacterales;f__Enterobacteriaceae;g__Enterobacter;s__Enterobacter cloacae	8.3759	0.722541	0.0141483	0.00343135	0.479681	0.043486	0.0021258	0.117419	0.0851822	0.0125811	0.0213996	0.00291607	0.000688913	0.00655184	0.00048179	0.000668427	0.000906874	0.0121334	0.00050087	0.00108577	0.000667847	10.599	0.406743	2.60104	0.304291	0.00148539	0.0136716	0.15706	6.52681	0.113636	130.445	0.0871176	0.221587	0.0474809	0.00336596	0.00141224	0.00443665
j46-pa_scaffolds_bins.12	100	0.5	0	0.573994	4080405	22	356459	689905	185473	3756	0.918669	d__Bacteria;p__Pseudomonadota;c__Gammaproteobacteria;o__Pseudomonadales;f__Oleiphilaceae;g__Marinobacter;s__Marinobacter nauticus	0.147008	0.0390228	0.502942	1.76239	0.0360274	0.0726386	0.137608	0.943035	4.41138	10.8281	8.39839	1.71857	0.38685	0.897369	3.84439	4.84169	7.34254	1.97117	2.87464	2.37996	7.16927	28.2697	0.882696	0.121277	0.325765	0.0531159	1.01795	10.2284	0.0880537	89.0336	16.7828	3.83104	61.7129	0.499541	0.268315	79.8792	64.5231
j46-pa_scaffolds_bins.14	98.64	4.34	19.05	0.360804	5395253	310	36768	106827	17404	4853	0.87858	d__Bacteria;p__Bacteroidota;c__Bacteroidia;o__Flavobacteriales;f__Flavobacteriaceae;g__Zunongwangia;s__Zunongwangia profunda	0.725029	0.692294	0.652374	0.246051	0.339478	0.158386	0.0184791	0.15785	0.228096	0.195435	0.201092	0.150234	0.0872684	0.0646733	0.0533649	0.0381796	0.0445622	0.0305934	0.0299256	0.0188557	0.0183559	0.984782	1.29115	0.409336	0.918936	0.663845	5.68841	0.142121	0.834564	1.04411	5.30926	1.11723	0.427758	0.915862	0.452035	0.909262	0.302442
j46-pa_scaffolds_bins.22	100	0.14	0	0.637917	4508674	16	380767	888060	281792	4197	0.903576	d__Bacteria;p__Pseudomonadota;c__Gammaproteobacteria;o__Pseudomonadales;f__Pseudomonadaceae;g__Stutzerimonas;s__Stutzerimonas frequens	0.202377	1.78647	0.59573	0.0919512	1.50528	0.314666	0.0515325	0.908839	0.481975	0.212853	1.6206	0.0769941	0.11388	0.11039	0.370339	0.0103094	0.0750682	0.00572584	0.023521	0.00581715	0.0094361	0.43987	0.13877	1.99157	4.68731	0.0376204	0.100993	0.898104	0.195536	3.0715	18.9845	0.673695	0.231638	0.283739	0.00417889	0.278731	0.00778905
j46-pa_scaffolds_bins.24	99.84	0.48	0	0.436527	5949765	26	394293	659657	228837	5142	0.90096	d__Bacteria;p__Bacteroidota;c__Bacteroidia;o__Sphingobacteriales;f__Sphingobacteriaceae;g__Sphingobacterium;s__Sphingobacterium thalpophilum	0.265539	0.098223	0.00572177	0.0106161	0.0142187	0.00469325	0.000194283	0.0216017	0.0475994	0.0376132	0.00973851	0.00769543	0.00397446	0.0166709	0.00134849	0.000370061	0.00084125	0.0016741	0.000634188	0.000467534	0.000652751	0.729248	0.0462434	0.382566	0.000974326	6.6e-05	5.91e-05	0.0147442	0.00302985	0.0720888	11.3199	0.00839955	0.0202282	0.00494414	0.000369451	0.000274708	0.00199974
j46-pa_scaffolds_bins.8	99.67	0	0	0.313574	2855111	8	358553	725953	356889	2593	0.927231	d__Bacteria;p__Bacteroidota;c__Bacteroidia;o__Flavobacteriales;f__Flavobacteriaceae;g__Mesoflavibacter;s__Mesoflavibacter zeaxanthinifaciens	1.2014	0.429249	0.785476	0.358467	0.934896	1.0188	0.032288	3.57853	19.7977	30.7462	23.1715	76.8557	30.8449	30.5216	20.4761	42.1866	61.6429	73.7927	48.3101	31.9964	50.2873	56.533	17.7009	0.652598	1.81497	0.3887	0.302464	1.37744	0.159154	176.396	34.1525	104.614	26.2284	536.365	30.1472	310.332	18.6211
j46-pa_scaffolds_bins.9	64.36	2.28	70	0.665862	3077286	426	8053	116303	7223.68	3177	0.887565	d__Bacteria;p__Pseudomonadota;c__Alphaproteobacteria;o__Rhizobiales;f__Stappiaceae;g__Stappia;s__Stappia indica	13.3444	3.96056	3.3522	1.78583	3.47635	2.03009	1.71083	5.25869	5.02984	5.71799	5.74608	1.64558	0.924944	0.943082	0.767269	1.54228	1.12325	1.11107	2.46892	1.46085	1.14423	11.0686	2.47975	1.9251	16.3124	0.118022	9.64888	9.67825	27.2911	74.8126	9.9572	17.4123	5.16947	17.0921	16.7919	6.50248	2.83001
j49-fl_scaffolds_bins.26	98.78	0	0	0.499982	3944432	1	3944432	3944432	3944432	3508	0.90717	d__Bacteria;p__Pseudomonadota;c__Gammaproteobacteria;o__Arenicellales;f__Arenicellaceae;g__Arenicella;s__	0.787153	0.198834	0.0650472	0.257028	0.682334	0.145424	0.638274	2.4303	5.43167	18.2569	29.9225	68.3757	25.2324	57.4233	12.4651	37.3163	6.95777	17.8637	19.6999	16.2262	15.7593	0.469858	0.0419513	0.0601856	0.113679	0.0179175	0.335754	0.296064	0.00626434	0.182013	0.101467	0.112771	63.277	0.0460032	0.137608	0.308888	34.4834
j49-fl_scaffolds_bins.33	64.74	1.48	40	0.618008	5101160	1128	4690	17007	4522.3	4763	0.903315	d__Bacteria;p__Myxococcota;c__Bradymonadia;o__Bradymonadales;f__Bradymonadaceae;g__;s__	0.0264995	0.0122865	0.00260158	0.00173141	8.77271	0.0661496	0.138284	6.20796	29.4966	27.5409	8.35842	14.9663	1.74222	2.84767	2.37369	0.177301	0.314727	0.0238694	0.130302	0.0975717	0.156628	0.00339546	0.00969317	0.00360506	5.68e-05	0.000384848	0.000172321	74.3981	0.175354	0.0298891	0.016949	0.00601498	3.22596	0.0059934	0.000338573	0.000284806	0.00583103
j49-fl_scaffolds_bins.42	100	0	0	0.386484	3848053	9	759991	1348719	427561	3251	0.941881	d__Bacteria;p__Bacteroidota;c__Bacteroidia;o__Flavobacteriales;f__CAJJDF01;g__;s__	1.49957	0.915842	0.162542	0.0999472	0.260212	0.795688	0.0743478	0.365938	12.0272	28.768	42.676	68.8416	68.2072	75.8688	46.3801	50.9273	71.4947	108.495	22.153	18.5866	5.65446	0.273447	0.313991	0.369289	0.0229738	0.0070914	0.227889	0.160183	0.000726933	0.0379875	0.0251117	0.0608297	29.2905	0.00528244	0.0162394	0.0496953	22.2098
j49-fl_scaffolds_bins.59	96.45	1.37	0	0.709865	3933122	41	207650	409981	95929.8	3478	0.914027	d__Bacteria;p__Bacteroidota;c__Rhodothermia;o__Rhodothermales;f__Rubricoccaceae;g__Rubricoccus;s__	0.649791	0.177872	5.44471	4.1619	0.0539492	0.0721083	0.66149	0.506558	7.21208	33.7044	14.7981	46.9927	83.8564	28.2503	22.3172	56.6121	24.8548	23.1396	20.1308	19.7337	13.9487	0.241109	0.0456817	0.20658	0.154685	0.00843544	0.540415	0.638203	0.0148169	1.76919	0.0776568	0.311024	76.2233	0.884306	0.0272654	0.830842	75.6674
j49-fl_scaffolds_bins.62	96.63	0	0	0.406276	3253943	3	1807952	1807952	1.08465e+06	2828	0.925186	d__Bacteria;p__Bacteroidota;c__Rhodothermia;o__Balneolales;f__Balneolaceae;g__RHLJ01;s__	0.66858	0.169447	0.0372381	0.00361907	3.13248	1.47509	0.299202	34.1881	24.4123	8.6961	27.7835	74.4511	41.6328	48.6828	24.4533	19.4273	16.445	4.35725	11.7873	11.2626	5.63438	0.015969	0.00481453	0.00950496	0.000356307	0.00434391	0.425966	2.79295	0.00668622	0.00545903	0.00186689	0.10333	0.723071	0.00177758	0.00284689	0.0270124	25.7403
j49-fl_scaffolds_bins.63	87.12	2.02	54.55	0.441559	4038729	517	9515	94902	7811.85	3616	0.880326	d__Bacteria;p__Pseudomonadota;c__Gammaproteobacteria;o__Pseudomonadales;f__Cellvibrionaceae;g__Agarilytica;s__	0.128652	0.0301982	0.152487	1.80563	0.0550567	54.3158	0.583373	0.9098	4.41924	17.3465	2.05364	30.9887	14.351	10.7547	7.70723	0.355387	0.772988	1.16633	0.403655	0.158218	0.331758	0.0396702	0.00206071	0.00186276	0.269488	0.00218739	0.161542	0.281452	0.000885006	0.0142027	0.336855	0.373723	0.00835046	0.0334309	0.130741	0.189981	11.1056
j49-fl_scaffolds_bins.79	87.39	1	20	0.447259	2446004	300	9915	33057	8153.35	2422	0.923735	d__Bacteria;p__Bacteroidota;c__Bacteroidia;o__Flavobacteriales;f__Flavobacteriaceae;g__Robertkochia;s__	0.0725351	0.0623274	2.85034	1.59305	6.21626	5.76442	0.754712	0.606124	0.676308	1.5008	0.517282	7.34272	3.64403	1.32508	1.46715	0.579998	0.104502	0.11776	0.652937	0.7687	0.0863174	0.0814344	0.151113	0.125078	18.722	0.00393276	1.95056	0.294696	0.0381204	0.627121	0.0220632	0.411934	1.15755	0.0261471	0.0241357	0.0645195	0.183743
j49-pa_scaffolds_bins.12	99.25	0.55	0	0.441094	2890363	87	52123	235797	33222.6	2494	0.830652	d__Bacteria;p__Pseudomonadota;c__Gammaproteobacteria;o__Pseudomonadales;f__Moraxellaceae;g__Psychrobacter;s__Psychrobacter pacificensis	0.0496916	4.94605	0.707356	3.05167	0.859198	0.297511	0.0707872	0.0107798	0.0447921	0.476337	0.0180855	0.00768044	0.00461721	0.00324784	0.0103102	0.035549	0.0224524	0.0306633	0.0125737	0.0171172	0.00635192	3.69294	1.88655	9.05762	47.0774	522.513	5.00631	2.17819	1.64541	12.3107	40.7962	9.48426	1.20762	30.507	0.0231412	27.8457	0.0608834
j49-pa_scaffolds_bins.33	91.27	0.89	44.44	0.458315	5074036	178	44065	149308	28505.8	4582	0.870713	d__Bacteria;p__Pseudomonadota;c__Gammaproteobacteria;o__Enterobacterales_A;f__Vibrionaceae;g__Vibrio;s__Vibrio owensii	0.0524497	0.0136875	7.58461	20.8085	3.97495	1.65853	1.46638	0.0282297	1.68096	0.368641	0.231571	0.544696	0.773444	0.820254	0.237183	0.315949	1.89866	0.968374	0.549395	0.268983	0.653346	4.29091	0.140965	0.0630963	35.264	0.420102	1.60613	0.555807	0.083827	0.840785	0.0146451	7.26319	4.24007	0.0885577	0.100073	27.4509	1.59686
j49-pa_scaffolds_bins.40	88.49	2.21	60	0.397442	4221811	495	11799	109589	8528.91	3990	0.912407	d__Bacteria;p__Bacteroidota;c__Bacteroidia;o__Cytophagales;f__Cyclobacteriaceae;g__Algoriphagus;s__	0.183108	0.539456	19.8973	0.646631	2.68448	1.13102	1.70687	3.92716	13.0692	2.82711	4.23602	11.0433	5.04023	4.30094	3.43073	1.70567	1.29055	1.61698	0.919675	0.992104	0.708043	5.91813	1.31408	1.24778	11.3159	0.171076	5.73537	14.1584	0.0838528	23.5032	4.44457	43.5854	31.371	7.61214	13.4439	19.762	3.43905
j51-fl_scaffolds_bins.22	100	0	0	0.46126	2995233	11	618296	910407	272294	2690	0.922187	d__Bacteria;p__Bacteroidota;c__Bacteroidia;o__Flavobacteriales;f__Schleiferiaceae;g__Phaeocystidibacter;s__	0.669914	0.256472	0.0378218	0.00277004	6.38598	5.58599	0.000868332	3.8564	0.536404	4.439	1.17323	4.19409	28.9817	23.2897	32.3167	8.96079	0.198569	0.0478457	1.39701	0.6637	0.0539281	0.00578278	0.00114415	0.000837239	0.000483853	0.00176967	0.000176088	0.382915	0.00124521	0.000123553	4.72e-05	0.00276038	0.00103029	5.52e-05	0	6.06e-05	0.000576626
j51-fl_scaffolds_bins.38	94.67	0.54	0	0.493637	2548222	113	30866	100146	22550.6	2415	0.945172	d__Bacteria;p__Bacteroidota;c__Bacteroidia;o__Flavobacteriales;f__Schleiferiaceae;g__;s__	0.039786	0.869822	0.127482	0.0410671	2.57064	2.65054	0.201863	5.01807	2.34502	7.55268	3.93115	3.07228	6.87471	1.95651	1.63643	0.475704	0.0546592	0.0133218	0.0558007	0.0374274	0.00900597	0.0118951	0.134677	6.44558	0.0122846	0.00246531	0.00206977	0.710374	0.00634248	0.00711612	0.00288289	0.00223517	0.021539	0.0027887	0.00345048	0.0037059	0.0051963
j51-fl_scaffolds_bins.65	97.87	1.21	40	0.567095	3926800	74	194766	342267	53064.9	3576	0.880139	d__Bacteria;p__Pseudomonadota;c__Gammaproteobacteria;o__Pseudomonadales;f__Alcanivoracaceae;g__Alcanivorax;s__Alcanivorax nanhaiticus	2.02029	0.412395	0.13827	3.05034	0.118785	0.746661	8.68828	26.4425	11.2927	7.87641	7.92696	6.68853	15.0845	19.7727	14.8723	35.0989	122.213	25.8214	39.3195	39.0883	10.2997	3.88822	1.15298	0.31271	0.0619294	0.0159482	0.468218	6.77421	0.0728185	67.539	0.0547927	0.19689	8.24039	0.813553	0.12811	10.4085	24.5029
j51-fl_scaffolds_bins.86	90.22	1.73	0	0.440751	4598926	153	50396	181337	30058.3	3831	0.863704	d__Bacteria;p__Bacteroidota;c__Bacteroidia;o__Chitinophagales;f__Saprospiraceae;g__Membranicola;s__Membranicola marinus_A	0.0137781	0.0193373	0.0857343	0.00512131	0.00914733	0.00804695	0.280883	0.0167492	2.65925	0.536289	3.0086	1.5764	7.6643	0.0683617	0.598439	0.917515	3.08228	0.94461	0.0193026	0.0264844	0.0485961	0.0028247	0.0236325	0.0167221	0.00365549	0	0.00256128	0.0126158	3.38e-05	0.00949533	0.00193529	0.00807016	1.05336	0.00100617	0.00194602	0.003475	0.0787404
j51-pa_scaffolds_bins.11	78.83	4.85	45.45	0.470449	4949910	952	5636	28662	5199.49	4583	0.890992	d__Bacteria;p__Bacteroidota;c__Bacteroidia;o__Chitinophagales;f__Saprospiraceae;g__Lewinella;s__	0.11009	0.0491076	0.0314735	0.00432561	2.63656	0.0664037	0.0266804	0.251434	11.4458	25.1116	8.34794	12.8131	14.8516	17.0655	4.76889	6.00901	4.06696	6.72397	1.73485	1.81253	0.511276	0.0192457	0.0193853	0.00844367	0.000117113	0.00265727	0.0224115	0.21839	0.00533721	1.17281	0.0123581	0.0540073	8.59042	0.0127537	0.0091036	0.0737807	4.68214
j51-pa_scaffolds_bins.26	95.45	4.55	60	0.432064	6245769	368	24858	143173	16972.2	5747	0.884302	d__Bacteria;p__Chloroflexota;c__Anaerolineae;o__Aggregatilineales;f__Phototrophicaceae;g__;s__	0.0108216	0.00203409	0.000769859	4.29e-05	0.00355275	0.00333965	0.000925375	0.00478074	0.632486	1.8256	0.529628	0.786253	1.49285	0.789305	0.304738	0.294905	0.512939	0.862112	0.284419	0.179105	0.0423117	0.0013866	0.00250829	0.000401508	0.000324852	0.00113155	0.0253053	0.0246724	7.46e-05	0.033003	0.00318929	0.00879574	7.3156	0.0133621	0.00175971	0.0186671	2.83816
j51-pa_scaffolds_bins.29	99.51	0	0	0.412441	3442356	11	735104	999929	312941	3201	0.917381	d__Bacteria;p__Bacteroidota;c__Bacteroidia;o__Chitinophagales;f__Chitinophagaceae;g__Flavipsychrobacter;s__	0.00368147	0.000984165	0.0554818	0.0353761	0.140471	0.112197	0.000587646	1.95117	8.17191	6.55626	1.38559	0.0233771	0.0691026	13.9811	0.00346279	0.000497477	0.339037	0.222564	0.00940364	0.000461763	5.13e-05	0.412596	0.22883	6.91362	0.0115356	0.00102654	0.0016343	1.6992	0.00893866	14.9174	0.0469906	0.00346932	34.0468	0.448828	0.00542775	0.0202056	0.0343963
j51-pa_scaffolds_bins.34	99.46	0	0	0.393431	3819070	15	429242	584203	254605	3312	0.931656	d__Bacteria;p__Bacteroidota;c__Bacteroidia;o__Flavobacteriales;f__Crocinitomicaceae;g__UBA6165;s__	0.0342894	0.264796	1.11934	54.9585	391.834	181.006	8.44379	0.886889	6.72311	5.87302	3.33151	3.30505	1.09418	0.17313	0.245556	0.447829	0.0394533	0.530773	0.214866	0.117737	0.0879641	0.146265	0.172288	1.53105	0.0220097	0.00971544	38.3802	6.19173	0.0153814	0.0603691	0.0214182	0.3855	26.3209	0.0075727	0.00472791	0.0895408	0.0149741
j51-pa_scaffolds_bins.36	83.16	2.17	0	0.6232	6403860	584	13708	60470	10965.5	4790	0.877092	d__Bacteria;p__Myxococcota;c__Bradymonadia;o__Bradymonadales;f__Bradymonadaceae;g__;s__	0.0343019	0.00489355	0.00937065	0.01095	0.0766641	0.00703976	0.00753613	0.629602	0.767977	0.0265847	1.06949	0.117516	0.22675	3.00004	0.653745	0.0298359	10.3875	0.488042	0.013397	0.0156998	0.0183593	0.0703232	0.00603947	0.0249316	0.0143027	0.000367873	0.0349482	0.615645	0.00138324	0.0158341	0.0198767	0.0185344	7.08199	0.00420646	0.0488646	0.024587	0.344438
j51-pa_scaffolds_bins.39	85.08	0.82	0	0.404525	3505626	139	41780	130720	25220.3	3036	0.88352	d__Bacteria;p__Bacteroidota;c__Bacteroidia;o__Flavobacteriales;f__Flavobacteriaceae;g__Arenibacter;s__	0.0144601	0.00700642	0.0168434	0.00282482	0.0250552	0.00604602	0.00865561	0.00666591	0.0240321	0.0543596	0.0425183	0.0439315	0.0500234	0.0580531	0.0664364	0.0288214	3.05721	0.273691	0.0233397	0.0196675	0.0428537	0.0135873	0.0206685	0.0164529	0.00611843	0.000616007	0.0130391	0.0525635	0.00026598	0.00992308	0.00322393	0.00870021	6.811	0.00329992	0.00192589	0.012692	1.64646
j51-pa_scaffolds_bins.43	67.11	0.89	75	0.400429	2686873	155	23375	70752	17334.7	2518	0.91576	d__Bacteria;p__Bacteroidota;c__Bacteroidia;o__Cytophagales;f__Cyclobacteriaceae;g__Fabibacter;s__Fabibacter spongicola	0.125776	0.031207	5.48612	0.185675	0.577238	0.159396	0.481089	1.21648	9.39091	7.06422	5.80062	13.1038	2.66356	10.6561	3.54258	7.53245	2.64242	1.22122	0.699063	0.968227	0.315697	0.323934	0.148864	0.0264442	0.00237328	0.00248422	0.317542	1.70053	0.0115098	6.48652	0.429678	2.27855	41.3616	0.728487	0.00876542	6.11519	15.1984
j51-pa_scaffolds_bins.47	96.21	3.55	71.43	0.553968	7102711	335	33303	157750	21202.1	6167	0.882233	d__Bacteria;p__Planctomycetota;c__Planctomycetia;o__Pirellulales;f__Pirellulaceae;g__Bremerella;s__	0.0124897	0.0490096	0.179805	0.0874216	1.74104	0.181177	0.220154	0.691213	0.472108	4.56296	0.330003	0.159594	0.103472	0.0994244	0.0834285	0.0792199	0.2733	0.11691	0.153585	0.0895741	0.171743	0.344454	1.52418	0.348241	0.061988	0.000995031	0.0356184	2.06397	0.0170223	3.3713	0.0110788	0.187724	8.42036	1.35946	0.00559275	0.130194	1.17032
j51-pa_scaffolds_bins.65	99.99	0.08	0	0.592672	3933106	33	218643	426163	119185	3627	0.877735	d__Bacteria;p__Pseudomonadota;c__Gammaproteobacteria;o__Enterobacterales;f__Enterobacteriaceae;g__Pantoea;s__Pantoea septica	0.0902194	0.00732162	0.000537916	0.00136097	0.00646452	0.000513228	0.000220424	0.000880209	0.000484071	0.000209444	0.000106752	0.000141105	0.000178584	0	0.000116566	6.22e-05	8.78e-05	0.0144196	0.000403942	0.000151555	0.000224419	0.128812	0.0107047	0.0350677	0.00604299	0.0031945	0.00107279	1.51845	1868.97	0.960482	1.62013	0.605793	24.8938	0.481946	0.00459083	0.004525	0.00517193
j51-pa_scaffolds_bins.69	90.45	2.35	100	0.628261	4878732	815	7010	38556	5986.17	4062	0.882761	d__Bacteria;p__Planctomycetota;c__Planctomycetia;o__Pirellulales;f__Pirellulaceae;g__Roseimaritima;s__Roseimaritima sediminicola	0.0103904	0.00642331	0.117205	0.0390047	0.00521153	0.0177223	1.34928	0.130123	0.746832	2.55073	0.217261	1.70428	2.98492	0.138612	0.606828	0.116285	0.246117	1.20459	0.125089	0.0864219	0.010023	0.0355026	0.00652259	0.015249	0.00344584	0.000241436	0.0231348	0.286365	0.00181564	0.106271	0.00767362	0.184835	9.71457	0.010738	0.00173786	0.334419	3.10516
j51-pa_scaffolds_bins.80	90	0	0	0.432097	3339047	94	68559	154543	35521.8	2950	0.932318	d__Bacteria;p__Bacteroidota;c__Bacteroidia;o__NS11-12g;f__UBA8524;g__UBA8524;s__	0.0113861	0.0550429	0.0179717	0.0104202	8.81845	0.0478593	0.0025964	3.3327	2.802	20.0632	1.57621	0.111693	0.422115	6.95946	0.0570501	0.0474037	1.23766	2.54745	0.032236	0.0132104	0.00935783	0.0376082	0.0614335	8.13291	0.0133682	0.00052915	0.00268526	8.88506	0.0301589	0.0231637	0.0265704	0.0143617	10.3707	0.0269739	0.0220066	0.339546	0.00597713
j58-fl_scaffolds_bins.54	92.79	0.55	0	0.434016	2907196	60	84990	218247	48453.3	2549	0.916023	d__Bacteria;p__Bacteroidota;c__Kapabacteria;o__Kapabacteriales;f__UBA2268;g__;s__	0.174366	0.0431173	0.00377101	0.00865383	0.0383224	0.0136553	0.00188866	0.0439116	0.0323353	0.280331	0.193167	0.0116449	0.0443745	6.74624	0.0179779	0.00496487	17.6162	0.605029	0.00204933	0.00205037	0.00218601	0.162353	0.102387	0.0787834	0.00269193	0.00108045	0.0383401	0.0212343	0.00144329	0.00598285	0.00160362	0.0103015	0.431725	0.0051161	0.00151221	0.00224883	3.04681
j58-fl_scaffolds_bins.55	89.72	1.79	75	0.412378	3098202	361	11062	36227	8582.28	2999	0.949833	d__Bacteria;p__Bacteroidota;c__Bacteroidia;o__UBA10329;f__UBA10329;g__UBA10329;s__	0.868532	0.227719	4.58109	0.0908784	2.21846	13.93	3.96613	4.19447	6.65308	0.868735	2.24909	16.0967	21.3269	8.14791	16.0502	52.1489	30.6164	15.8507	64.2214	37.7702	8.58878	0.00279529	0.0213323	0.00863374	0.00121621	0.000633649	0.00987365	0.485245	0.000852711	0.00525566	0.0111261	0.00996292	8.25627	0.000853455	0.00228051	0.00779597	0.626711
j58-fl_scaffolds_bins.69	62.84	1.09	0	0.692954	3338774	495	8088	36922	6745	3240	0.906562	d__Bacteria;p__Bacteroidota;c__Rhodothermia;o__Rhodothermales;f__Rubricoccaceae;g__Rubricoccus;s__	0.0910965	0.0251138	0.0262109	0.0192388	0.0485992	0.0156185	0.00268317	0.0159423	4.54089	7.88679	5.28493	3.09275	5.71381	4.58669	3.80269	4.24822	3.68258	20.1954	1.01433	2.57927	0.70586	0.00518776	0.00102642	0.00726055	0.000347254	0.00117598	0.0642408	0.0140409	0.000139636	0.0471071	0.00186177	0.0140327	2.88079	0.00539523	0.00239835	0.0199078	15.5797
j58-fl_scaffolds_bins.71	69.63	0.87	50	0.57905	1454386	179	10498	45569	8125.06	1603	0.92669	d__Bacteria;p__Pseudomonadota;c__Alphaproteobacteria;o__Sphingomonadales;f__Sphingomonadaceae;g__Erythrobacter;s__Erythrobacter sp003149575	0.595429	168.08	31.5611	0.87614	72.794	230.418	15.5678	64.7213	22.2605	6.98693	12.3068	7.72552	6.91176	5.30809	8.79966	0.464932	0.244583	4.17735	4.6134	3.18428	5.01685	1.51844	63.1231	8.44997	11.4588	0.0144432	0.151948	16.1331	0.179832	0.912717	0.105199	1.85705	1.84054	1.38367	0.344058	0.24424	0.256639
j58-fl_scaffolds_bins.8	84.54	3.07	25	0.50361	8345482	1145	8718	60245	7288.63	7024	0.883245	d__Bacteria;p__Bacteroidota;c__Bacteroidia;o__Chitinophagales;f__Saprospiraceae;g__Flavilitoribacter;s__	0.176657	0.0438426	0.0101174	0.000737618	0.506462	0.0555108	0.000311648	0.069121	7.64024	13.2426	9.81628	9.03068	4.03289	9.68247	4.33816	5.75551	13.1168	22.3572	6.69795	5.45326	5.76763	0.0197169	0.00410639	0.00160261	0.00024312	0.00244647	0.22503	0.298719	0.00081934	0.297857	0.00568787	0.0504383	4.50175	0.00190104	0.00545601	0.0222179	31.7557
j58-fl_scaffolds_bins.85	78.12	3.42	73.53	0.625444	1909428	307	7246	28357	6219.64	2138	0.923891	d__Bacteria;p__Pseudomonadota;c__Alphaproteobacteria;o__Rhodobacterales;f__Rhodobacteraceae;g__RFZI01;s__RFZI01 sp023254495	1.18139	670.034	0.687273	10.0697	145.207	14.9129	25.0995	100.567	3.71422	9.95113	36.6554	11.9649	16.6591	14.6533	12.338	2.40333	0.808545	0.98421	2.27847	2.14331	9.51684	11.7971	520.603	351.831	13.2793	0.0280684	2.70595	90.7916	0.539357	3.47815	0.223368	0.622281	0.788116	1.04146	0.0853538	0.266783	0.204725
j58-pa_scaffolds_bins.12	98.01	2.29	54.55	0.458634	3705409	182	32140	96327	20359.4	3511	0.919287	d__Bacteria;p__Bacteroidota;c__Bacteroidia;o__Flavobacteriales;f__Flavobacteriaceae;g__Muricauda;s__Muricauda hadalis	0.0695424	0.0418291	2.68299	0.166779	0.214212	0.202017	0.137184	0.650855	2.1324	1.89567	2.33491	3.7459	1.93722	3.02493	2.03739	0.95885	0.840706	0.608167	1.4325	1.17332	1.22906	0.336561	0.279439	0.0392529	0.0380949	0.00143049	0.0488222	0.814587	0.00314549	1.7275	0.0139161	0.995668	4.76384	4.72688	0.0172459	1.60461	1.15186
j58-pa_scaffolds_bins.13	70.08	1.11	71.43	0.383837	2423059	572	4248	28726	4236.12	2883	0.857245	d__Bacteria;p__Bacillota;c__Bacilli;o__Bacillales;f__Bacillaceae_H;g__Priestia;s__Priestia zanthoxyli	0.198745	0.102416	0.0256387	0.0209867	0.176858	0.0240202	0.0029816	0.0328614	0.0378139	0.116496	0.0524173	0.0226751	0.0144939	0.0121343	0.0102173	0.0198899	0.0175938	0.0177851	0.0115563	0.0057401	0.014061	14.0911	1.10842	0.998029	0.599783	0.139274	0.130746	0.115891	0.125193	0.713853	0.126228	0.317487	0.563015	5.1274	2.62304	0.0374744	0.0190077
j58-pa_scaffolds_bins.16	72.5	2.7	71.43	0.433546	1785691	364	5250	54298	4905.74	2144	0.906577	d__Bacteria;p__Bacillota;c__Bacilli;o__Bacillales;f__Planococcaceae;g__Chryseomicrobium;s__Chryseomicrobium hominis	0.141939	1.17912	2.05293	5.99332	14.5565	2.46262	0.985887	37.2326	3.06879	2.37423	4.06292	1.6514	1.96724	1.03742	0.758681	1.06669	2.29805	0.103363	1.74728	0.353951	1.49298	1.37009	6.35644	4.72796	20.9146	0.0114337	1.28118	53.7989	0.531825	1.74311	0.201188	0.863365	2.78444	6.33709	0.199067	0.152855	0.529061
j58-pa_scaffolds_bins.2	93.9	1.79	0	0.378374	3944972	4	1533896	1875159	986243	3596	0.925882	d__Bacteria;p__Bdellovibrionota;c__Bacteriovoracia;o__Bacteriovoracales;f__Bacteriovoracaceae;g__GCA-2712005;s__GCA-2712005 sp002712005	1.03547	0.258921	0.0556287	0.00468123	0.00644508	0.229235	0.00278364	64.927	67.7831	41.5282	57.2717	47.517	54.6321	22.4468	33.459	12.3839	16.6497	21.9026	13.8929	22.9193	28.5307	4.89661	4.48557	0.0192822	0.00132252	0.00791246	0.00035652	0.56228	0.0114634	0.173451	0.0211285	0.0140188	14.9635	56.6421	0.00780083	0.0125674	0.0101182
j58-pa_scaffolds_bins.22	68.1	1.7	33.33	0.545982	1782128	355	5370	16289	5020.08	1830	0.925058	d__Bacteria;p__Verrucomicrobiota;c__Verrucomicrobiae;o__Verrucomicrobiales;f__Akkermansiaceae;g__Luteolibacter;s__	0.0118519	0.0422975	0.297115	0.00435526	0.252915	1.6994	0.428256	0.0811034	0.300201	0.0571633	3.87278	0.348474	0.324894	1.57927	0.528408	0.044889	0.0567526	0.604991	1.95314	0.912233	0.105595	0.22354	0.219219	0.0248597	0.149306	0.0186169	0.292696	0.0570381	0.0749061	0.162387	0.758162	0.57281	0.042301	3.98508	0.179465	0.207272	0.0411345
j58-pa_scaffolds_bins.29	100	0.45	50	0.583136	3525972	34	225436	701525	103705	3260	0.911108	d__Bacteria;p__Pseudomonadota;c__Gammaproteobacteria;o__Pseudomonadales;f__Halomonadaceae;g__Halomonas;s__Halomonas sp002696125	0.0323475	0.00696599	2.43753	6.24107	0.177652	0.0193692	0.439298	1.43705	7.72015	0.565146	0.903272	0.0952259	0.00810098	0.0864013	0.358871	0.767374	0.440594	1.80701	1.02435	0.179649	0.156457	44.6372	7.28416	1.14269	19.6894	1.15703	191.122	3.03662	0.178368	43.1431	44.6857	47.1938	1.12796	165.033	128.539	142.872	1.42573
j58-pa_scaffolds_bins.33	94.58	0.5	0	0.309878	2926198	78	90013	363567	37515.4	2722	0.921849	d__Bacteria;p__Bacteroidota;c__Bacteroidia;o__Flavobacteriales;f__Flavobacteriaceae;g__Mesoflavibacter;s__Mesoflavibacter profundi	4.42469	1.21855	0.486719	0.554182	0.59085	2.8513	0.140532	15.4847	33.2362	30.9554	41.9691	37.239	68.1184	104.306	61.9645	111.341	233.863	264.915	282.965	169.329	210.181	7.40493	3.47811	0.141118	0.665244	0.10741	0.742296	4.80315	0.13516	106.491	1.12847	11.3767	18.9123	90.4788	2.11306	141.76	74.6793
j58-pa_scaffolds_bins.35	100	0.25	0	0.445723	4357818	27	231470	416582	161401	3714	0.88117	d__Bacteria;p__Pseudomonadota;c__Gammaproteobacteria;o__Enterobacterales_A;f__Alteromonadaceae;g__Alteromonas;s__Alteromonas abrolhosensis	1.52093	0.350421	243.294	199.875	56.7184	62.8879	48.4899	7.49033	22.1301	6.14334	5.12708	11.3275	0.968311	6.26803	3.09263	2.33789	27.2752	4.41239	3.88275	4.11799	5.7627	93.9268	20.393	3.06046	400.222	2.30392	245.829	11.4787	1.14404	22.9314	462.586	540.518	11.0535	611.953	346.131	349.576	7.36062
j60-fl_scaffolds_bins.10	87.4	3.23	0	0.716929	7237042	222	53155	159895	32599.3	5908	0.935426	d__Bacteria;p__Myxococcota;c__UBA796;o__UBA9615;f__UBA9615;g__JAGSHC01;s__	0.642078	0.185729	0.0333534	0.00384616	0.00364102	0.0134813	0.00479175	0.0403024	0.0536349	0.109121	1.38442	8.19558	21.4735	2.40418	9.16612	53.4453	0.919442	39.5207	28.1316	50.3813	19.805	0.0149584	0.00764418	0.00300311	0.00292372	0.00222439	0.0649832	2.34845	0.00949126	0.015852	0.00064419	0.0168829	0.0335343	0.00598289	0.00980632	0.0104139	4.84542
j60-fl_scaffolds_bins.34	67.24	0	0	0.370637	2295160	167	19205	73893	13743.5	2099	0.918852	d__Bacteria;p__Bacteroidota;c__Bacteroidia;o__Flavobacteriales;f__Salibacteraceae;g__;s__	0.231907	0.0627335	0.0155868	0.000466447	0.0114808	1.55275	0.0227897	1.06623	0.473972	3.31098	5.50886	54.7862	41.3018	6.98103	10.0426	5.94326	1.22003	1.38147	8.01949	1.39665	4.55937	0.00188666	0.166164	0.00072841	0	0.000256606	0.00390657	3.46239	0.00859911	0.000967437	0.00437026	0.001521	2.66961	0.000720042	0.000889322	0.00110775	0.290552
j60-fl_scaffolds_bins.44	97.98	2.86	10	0.483918	9366452	115	192692	554019	81447.4	6921	0.887076	d__Bacteria;p__Bacteroidota;c__Bacteroidia;o__Chitinophagales;f__Saprospiraceae;g__Flavilitoribacter;s__	0.313448	0.0849996	0.0188711	0.00357182	0.0243815	0.0797394	0.00240654	0.0401491	6.48294	1.34353	0.467656	3.6118	2.00868	3.53151	11.1938	2.49436	4.06584	6.16363	3.64761	4.75604	6.03649	0.0550147	0.0031361	0.0128513	0.000185674	0.00054495	0.029619	0.0372156	0.000165916	0.00442514	0.00277526	0.181488	3.16838	0.000194083	0.00134105	0.0758106	4.26672
j60-fl_scaffolds_bins.80	98.4	1.33	16.67	0.536298	3391037	55	103303	256980	61655.2	3150	0.923336	d__Bacteria;p__Pseudomonadota;c__Gammaproteobacteria;o__Pseudomonadales;f__DSM-6294;g__Oleibacter;s__	0.490817	0.149359	0.288413	2.24269	0.251929	0.259438	3.76246	0.133357	0.36382	1.59561	0.568135	0.349499	9.70534	7.99649	8.86268	0.3618	8.46819	12.8456	0.82429	0.336153	10.4308	0.767448	0.174545	0.156777	0.778083	0.0413356	0.617421	0.139203	0.193669	0.356643	0.625664	0.51825	0.436753	0.279981	1.13726	1.64471	0.133442
j60-pa_scaffolds_bins.10	95.71	0.17	0	0.332184	2985020	10	507598	1130315	298502	2695	0.926101	d__Bacteria;p__Bacteroidota;c__Bacteroidia;o__Flavobacteriales;f__Flavobacteriaceae;g__Meridianimaribacter;s__Meridianimaribacter flavus	1.25243	1.23341	1.86457	0.928179	1.72817	4.57982	0.320736	1.06076	7.94196	6.19094	3.69862	10.1837	4.73943	5.96067	5.80207	14.4851	6.78734	12.9735	5.03598	4.41125	7.94722	2.51686	1.87052	1.21927	0.642327	0.118053	0.606342	2.97957	0.0157225	2.85578	0.183394	0.543501	21.3221	4.89424	16.1275	23.7758	8.06342
j60-pa_scaffolds_bins.13	72.41	0	0	0.656994	3916279	227	25161	117844	17252.3	3710	0.903447	d__Bacteria;p__Pseudomonadota;c__Gammaproteobacteria;o__Pseudomonadales;f__Halomonadaceae;g__Modicisalibacter;s__	0.346248	0.0694217	0.0216582	0.0590466	0.0129846	0.00704426	0.00612461	0.0337022	0.0270421	0.0309907	0.0259451	0.00658959	0.00448378	0.00339202	0.0179113	0.0161792	0.00572924	0.00482718	0.00562877	0.00329781	0.00297505	0.519675	0.0356274	0.086445	0.0598014	0.0311298	0.0915339	0.1024	0.0573399	0.0590596	0.605349	0.325216	0.0234707	0.0932587	4.80055	0.134618	0.0125444
j60-pa_scaffolds_bins.31	91.03	0.05	0	0.38937	3177079	76	107963	218810	41803.7	3105	0.88632	d__Bacteria;p__Pseudomonadota;c__Gammaproteobacteria;o__Pseudomonadales;f__Moraxellaceae;g__Acinetobacter;s__Acinetobacter venetianus	40.8207	32.0912	80.1649	67.3287	45.2043	32.8174	2.88295	39.1852	50.0555	127.269	25.7942	8.13289	10.9002	5.63435	4.29285	0.877439	2.06723	1.22883	1.54589	0.481432	0.418455	122.445	83.9439	22.1272	251.855	42.8308	187.173	11.6688	278.968	752.552	461.285	838.272	16.6569	487.844	300.844	109.016	3.40585
j60-pa_scaffolds_bins.6	75.41	1.53	45.45	0.613499	2681456	410	7356	26652	6540.14	3015	0.92635	d__Bacteria;p__Pseudomonadota;c__Alphaproteobacteria;o__Rhodobacterales;f__Rhodobacteraceae;g__SAT37;s__SAT37 sp002706605	0.159113	0.202466	0.0431083	0.298838	0.419968	0.294217	0.438737	1.45504	0.526306	0.451084	0.331563	0.494452	0.777448	0.34434	2.0389	0.716101	0.706932	0.774376	3.09874	2.61408	1.03531	0.113041	0.577487	0.178313	0.0197813	0.00658916	0.0354703	2.03839	0.514584	0.883684	0.0190195	0.517256	0.512049	0.165603	3.86868	7.5269	0.995637
j60-pa_scaffolds_bins.7	87.35	0.07	50	0.431213	2775210	254	14426	47015	10926	2928	0.897389	d__Bacteria;p__Bacillota;c__Bacilli;o__Paenibacillales;f__;g__;s__	0.36684	0.14649	0.0382561	0.0391548	0.0434765	0.0270336	0.00197848	0.013722	0.00360171	0.00771758	0.00189116	0.00259972	0.00151856	0.00146792	0.00123901	8.82e-05	6.22e-05	0.00117195	0.000644037	0.000572769	0.000381663	0.382276	0.290367	0.176506	0.104129	0.371454	0.0309779	0.0167249	0.00330384	0.0406713	0.00193441	0.0189346	0.00571874	0.0135176	4.03116	0.00104701	0.00193617
j78-fl_scaffolds_bins.12	74.16	1.41	14.29	0.375401	2657644	395	8003	31309	6728.21	2779	0.931919	d__Bacteria;p__Bacteroidota;c__Bacteroidia;o__NS11-12g;f__UBA8524;g__SB11;s__	0.0476849	0.0086046	0.0440735	0.0459222	0.0234826	0.525094	0.0117436	0.0420102	0.0946527	0.121401	0.0632731	0.129889	0.10739	0.178011	0.480351	5.03728	0.0312374	0.0508638	0.028022	0.0321482	0.0304224	0.0276987	0.0132632	0.00220171	0.0478786	0.000369345	0.3598	0.0347549	0.289039	0.266659	0.034074	0.233326	0.0270386	0.106147	0.04874	0.0827514	0.0353097
j78-fl_scaffolds_bins.29	97.19	2.96	0	0.619783	3432510	27	418665	825173	127130	3174	0.940436	d__Bacteria;p__Pseudomonadota;c__Gammaproteobacteria;o__Nevskiales;f__Oceanococcaceae;g__Oceanococcus;s__	0.470119	0.174944	0.11089	0.280936	0.117978	0.524467	0.9612	0.620528	0.319281	1.04531	0.962606	0.346004	0.222499	3.9737	7.22412	16.1265	19.0697	28.7792	6.83835	29.356	15.778	0.162737	0.0433586	0.0377467	0.0558166	0.0131545	2.39805	0.825937	0.00692696	0.2263	0.000452733	0.485492	0.0723729	0.134231	0.0188458	0.127771	189.729
j78-fl_scaffolds_bins.40	69.35	3.59	11.11	0.688299	6648693	1158	6377	42623	5741.53	5946	0.917797	d__Bacteria;p__Myxococcota;c__Bradymonadia;o__Bradymonadales;f__GCA-2716585;g__;s__	0.196962	0.0653499	0.0320524	0.030795	92.5603	0.0901203	0.0569823	96.701	6.17254	0.780108	93.8146	32.6872	44.0347	18.9052	7.60374	5.29483	0.161492	3.84611	6.40238	2.34924	10.8933	0.0123744	0.0111923	0.00917794	0.0113347	0.00248028	0.0176371	0.0301583	0.000864825	0.0222642	0.00125365	0.00392409	0.0153832	0.0104147	0.0102254	0.00759341	0.0204064
j78-fl_scaffolds_bins.45	86.64	0.43	100	0.475224	1781079	259	8504	32559	6876.75	2024	0.930153	d__Bacteria;p__Pseudomonadota;c__Alphaproteobacteria;o__Micavibrionales;f__UBA2020;g__;s__	0.0545507	0.0190213	0.00442749	0.000751349	0.000259553	0.00604452	0.00194703	0.00631716	0.121995	0.0283672	0.974778	0.671962	2.52996	0.0752807	0.920497	5.10497	0.154466	2.83328	4.21933	3.3289	0.153034	0.00486244	0.00357333	0.00234664	0	0.000110224	0.014905	0.000781804	0	0.000831115	7.93e-05	0.00257896	0.00730184	0.000556722	0.000176309	0.00132553	1.08683
j78-fl_scaffolds_bins.49	100	0.46	0	0.537577	3822238	11	675929	785884	347476	3355	0.893779	d__Bacteria;p__Pseudomonadota;c__Gammaproteobacteria;o__Pseudomonadales;f__Cellvibrionaceae;g__Gilvimarinus;s__	0.242037	0.0562833	0.0171088	0.00714229	0.000241892	0.000264057	0.00317545	0.00158505	0.0213565	0.00459774	0.00291099	0.000943788	0.00104133	0.00231698	0.0129543	45.667	0.00496709	0.00425458	0.00794947	0.015855	0.0148256	0.0011329	0.00102467	0.000218696	7.58e-05	0	0.000275976	0.000485738	0	0.048507	0.000332649	0.000288417	0.000922711	0.000302657	0.000123235	0.00104528	0.00903726
j78-fl_scaffolds_bins.50	74.14	1.89	50	0.415412	3157742	599	5724	25784	5271.69	3261	0.923065	d__Bacteria;p__Bacteroidota;c__Bacteroidia;o__Flavobacteriales;f__Crocinitomicaceae;g__UBA4466;s__	0.132439	0.294771	0.0350226	9.9318	0.0620724	4.77998	0.114029	7.66725	3.1571	1.47749	5.59609	7.23609	4.05549	17.7775	6.46414	6.75113	2.49053	1.82132	1.05971	0.962909	1.23018	0.0109704	0.486198	0.655704	0.000458952	0.00105689	0.00634697	5.69021	0.0144196	0.0757077	0.00281855	0.00197829	1.73186	0.00198874	0.000447502	0.00333564	0.892866
j78-fl_scaffolds_bins.58	98.87	4.73	0	0.555357	5312937	140	82716	229309	37949.6	4308	0.901543	d__Bacteria;p__Verrucomicrobiota;c__Verrucomicrobiae;o__Opitutales;f__Opitutaceae;g__Pelagicoccus;s__	0.0500913	0.0161009	0.0030409	0.000352629	0.00243631	0.00259624	0.00348112	0.0895148	0.0136622	0.0277021	0.0317691	0.0258535	0.0206678	0.0431724	0.0517324	8.21362	0.0370012	0.0187476	0.101896	0.0728517	0.0400716	0.00896531	0.00285654	0.00298936	0	0	0.000463267	0.00899834	0.000117001	0.000208964	0	0.000172911	0.00232336	0.000155527	2.96e-05	0.000922906	0.0335555
j78-fl_scaffolds_bins.61	89.21	3.63	57.14	0.599448	6179416	713	11322	127627	8666.78	5359	0.914113	d__Bacteria;p__Verrucomicrobiota;c__Verrucomicrobiae;o__Verrucomicrobiales;f__DEV007;g__JAEUHH01;s__	1.04251	0.269052	0.123566	0.177059	2.92711	0.152497	0.164428	7.94021	23.6358	31.3846	40.7249	37.6752	31.1552	63.08	47.3383	17.1554	56.1812	37.1363	21.0307	23.6158	24.0639	0.0672715	0.0205987	0.0136626	0.000469058	0.00775177	0.375804	7.20637	0.0293234	0.387353	0.00587553	0.0801306	3.43698	0.586866	0.00754637	2.17186	54.6986
j78-fl_scaffolds_bins.69	96.74	0	0	0.441137	2665339	46	87642	199326	57942.2	2500	0.896322	d__Bacteria;p__Pseudomonadota;c__Gammaproteobacteria;o__Enterobacterales_A;f__Kangiellaceae;g__Kangiella;s__	0.529359	0.128379	0.346302	0.790875	0.499863	1.26843	0.756901	0.779491	10.8234	1.84564	4.81779	0.4432	2.18974	1.8393	15.5295	20.6364	11.8495	2.7002	7.37108	3.48673	1.07105	0.448398	0.303071	0.0683695	0.545698	0.0232015	1.15088	0.1118	0.212932	0.138012	0.305833	0.212938	0.17483	0.0098586	1.36844	0.359008	0.524949
j78-fl_scaffolds_bins.74	83.97	0	0	0.568921	2493365	37	285894	636612	67388.2	2503	0.925556	d__Bacteria;p__Pseudomonadota;c__Alphaproteobacteria;o__Rhodobacterales;f__Rhodobacteraceae;g__Marivivens;s__Marivivens donghaensis	2.21943	221.913	81.4978	79.1586	55.1831	30.3202	50.9391	5.48497	1.55037	0.878378	2.5164	0.851604	1.21987	9.36375	32.3714	80.73	2.20035	27.6676	0.420226	16.6732	52.4901	3.39175	135.655	56.7868	0.125549	0.008346	0.0142431	14.0718	0.100222	0.0271612	0.0103688	0.00714781	0.731199	0.0050373	0.00730468	0.0118722	0.0187796
j78-fl_scaffolds_bins.81	77.01	1.72	0	0.420427	818761	20	48184	123850	40938.1	856	0.904277	d__Bacteria;p__Patescibacteria;c__Paceibacteria;o__UBA9983_A;f__UBA918;g__OLB19;s__	1.49107	0.362055	0.0831579	0.00228821	0.00451692	0.037392	0.000705905	0.0348834	0.0186028	0.0234759	0.251533	2.05213	2.46551	18.0269	48.7189	24.4815	13.6942	13.3744	50.4033	61.4494	16.8212	0.0105774	0.00179382	0.00204189	0.000708022	0.0035966	0.337547	0.00170068	0.000189804	0.00723181	0.000172546	0.0866198	0.110111	0.00161474	0.00479415	0.054564	32.8248
j78-fl_scaffolds_bins.84	83.99	2.6	100	0.4834	2192871	390	5964	31745	5622.75	2251	0.942712	d__Bacteria;p__Bacteroidota;c__Bacteroidia;o__Flavobacteriales;f__Schleiferiaceae;g__RFXV01;s__	0.446921	0.17535	58.5188	0.16184	36.7636	11.833	16.1159	4.13727	0.842177	0.752063	1.8158	3.22835	7.01021	2.90842	4.05233	12.7952	2.93822	1.02988	3.77766	4.32686	1.35696	0.0315947	0.0656368	0.0110546	0.678604	0.00277528	0.398537	5.36314	0.0318906	0.0896119	0.00360775	0.127607	0.330006	0.0171074	0.00486883	0.00861288	0.443425
j78-fl_scaffolds_bins.9	67.84	2.13	100	0.636352	2102095	432	5132	18848	4865.96	2364	0.921778	d__Bacteria;p__Pseudomonadota;c__Alphaproteobacteria;o__Caulobacterales;f__Parvularculaceae;g__Parvularcula;s__	0.243158	0.158748	0.0662435	0.0709182	0.0584977	0.0580964	0.141736	0.312295	0.219749	0.693494	0.680308	1.24324	3.24426	4.01707	4.79122	9.62614	0.939457	10.8834	5.48043	8.53023	4.34702	0.0679781	0.168616	0.108957	0.0237165	0.000466956	0.0222468	0.226766	0.00620998	0.170415	0.00645179	0.0215016	0.57411	0.0602995	0.0153866	0.0408636	4.12564
j92-fl_scaffolds_bins.1	78.13	0.56	0	0.493214	2949254	312	12134	54625	9452.74	2936	0.914067	d__Bacteria;p__Pseudomonadota;c__Gammaproteobacteria;o__Pseudomonadales;f__Oleiphilaceae;g__PZPK01;s__	0.0830753	0.0295794	0.0643668	0.184221	0.0949883	0.150348	0.242416	0.271891	0.185113	0.21293	0.16621	0.145743	0.24308	0.20245	0.329947	0.457471	4.16626	0.995335	1.63527	3.13255	3.73565	0.123332	0.175625	0.0493169	0.0290906	0.00039939	0.11499	0.488977	0.00716621	0.205159	0.0162386	0.0371297	0.132514	0.163678	0.0752776	0.138978	0.264893
j92-fl_scaffolds_bins.12	62.12	0.99	50	0.39359	2052667	420	5202	18594	4887.3	2307	0.927451	d__Bacteria;p__Bacteroidota;c__Bacteroidia;o__Chitinophagales;f__Chitinophagaceae;g__Flavipsychrobacter;s__	0.00617389	0.0313588	0.290563	2.57998	0.0322053	0.00835885	0.020273	0.096345	0.731238	0.101666	0.970886	0.34621	0.317204	0.0578995	0.303535	0.10929	3.15816	0.218757	0.0313466	0.00542069	0.0315625	0.00421909	0.0174108	0.00162892	0	9.56e-05	0.0117338	0.222729	0.000454251	0.0043269	0.000275298	0.00358037	0.108889	0.000161021	0.000229473	0.00061931	0.630495
j92-fl_scaffolds_bins.13	77.59	0	0	0.651392	3404080	21	202603	540264	162099	3101	0.911036	d__Bacteria;p__Pseudomonadota;c__Gammaproteobacteria;o__Pseudomonadales;f__Alcanivoracaceae;g__Alcanivorax;s__Alcanivorax venustensis	0.0856259	0.0161725	6.96145	79.6527	0.0473953	0.00454625	0.156713	0.221071	0.443105	1.54166	0.707617	0.0577141	0.142786	2.04725	0.504046	1.49218	17.1036	1.24213	0.375358	3.81818	0.825752	0.806486	0.191997	0.106328	0.00366136	0.00144178	0.0384248	0.179711	0.00420002	15.3917	0.00211657	0.318287	0.0853452	0.111223	0.0015221	0.683031	0.659976
j92-fl_scaffolds_bins.15	89.51	1.37	71.43	0.515111	3142727	123	38301	152396	25550.6	2872	0.913949	d__Bacteria;p__Pseudomonadota;c__Gammaproteobacteria;o__Pseudomonadales;f__Pseudohongiellaceae;g__Pseudohongiella;s__	0.235227	0.0560558	10.0136	1.86616	0.0138271	0.0270838	3.58967	0.862673	5.59786	6.87081	4.24441	5.7578	4.67816	5.0504	5.08712	6.64514	9.1946	4.69824	4.46548	6.08198	2.96407	0.292103	0.173693	0.00452169	0.00083006	0.00268609	0.295481	26.8894	0.0834697	16.2924	0.0244093	0.0695709	11.3554	0.0806132	0.00354716	0.0281995	20.6587
j92-fl_scaffolds_bins.18	93.88	2.95	21.43	0.566398	5360244	25	374174	650746	214410	4407	0.931739	d__Bacteria;p__Verrucomicrobiota;c__Verrucomicrobiae;o__Verrucomicrobiales;f__DEV007;g__Arctic95D-9;s__	0.028371	0.0137467	0.00599224	0.00544248	0.0229407	0.00219674	0.00490603	0.0244619	0.0103449	0.0412888	0.440294	0.0217945	0.0118807	0.0439809	0.0187741	0.237922	10.419	1.29381	0.0642805	0.321492	0.56804	0.0896697	0.00739799	0.0140351	0.00135185	0.00135511	0.207942	0.0226004	0.000260928	0.0379029	0.00690523	0.0477821	0.00773102	0.00761523	0.00931475	0.330567	20.908
j92-fl_scaffolds_bins.33	76.72	0	0	0.491208	4361825	585	8953	32639	7456.11	3922	0.900693	d__Bacteria;p__Bacteroidota;c__Bacteroidia;o__Cytophagales;f__Cyclobacteriaceae;g__Cyclobacterium;s__	0.0125902	0.00776704	0.00370398	0.00312937	0.020455	0.00300809	0.000861289	0.00267872	0.0315911	0.00642117	0.00948159	0.00286281	0.0065486	0.00653775	0.00294305	0.00538435	5.4195	0.134777	0.00250414	0.00227765	2.43719	0	0.00269374	0.00804896	0.000332258	0	0.000322448	0.000851298	0	0.00101812	0.000259109	0.0010952	0.00207195	0.000303104	0.00010799	0.000666162	0.00906319
j92-fl_scaffolds_bins.37	60.68	0.85	0	0.679146	2310234	341	7959	38014	6774.88	2447	0.931401	d__Bacteria;p__Actinomycetota;c__Acidimicrobiia;o__Acidimicrobiales;f__Microtrichaceae;g__JAAEPF01;s__JAAEPF01 sp024222295	0.0146282	0.0139313	0.000749279	0.00463403	0.0114059	0.00203876	0.00137597	0.0380252	0.00484169	0.00237715	0.0221726	0.00276262	0.00354706	0.0274472	0.00228218	0.004024	3.89823	0.806947	0.0587123	0.00963268	0.322082	0.0899689	0.0356014	0.027499	0.00326205	8.5e-05	0.00525087	0.0606751	0.000538142	0.00272319	0.000550361	0.00206778	0.00992295	0.00608042	0.00244667	0.0757791	0.582047
j92-fl_scaffolds_bins.48	74.14	0	0	0.462287	1357475	165	9531	27409	8227.12	1283	0.893462	d__Bacteria;p__Pseudomonadota;c__Gammaproteobacteria;o__Comchoanobacterales;f__UBA7916;g__;s__	0.161818	0.0698795	0.0178524	0.0644719	0.0221356	0.019579	0.0427896	0.0216775	0.017707	0.0242735	0.0165476	0.0257565	0.0329426	0.0221813	0.0150292	0.0378458	4.09212	0.125337	0.016824	0.016979	0.156574	0.685826	0.0620312	0.0972935	0.0204981	0.00795407	0.0152823	0.026328	0.163707	0.0160844	0.0196694	0.00757955	0.0191608	0.0101045	0.0121447	0.0470911	0.0279908
j92-fl_scaffolds_bins.49	70.74	1.72	0	0.465245	784143	27	48463	167506	29042.3	837	0.878279	d__Bacteria;p__Patescibacteria;c__Paceibacteria;o__UBA9983_A;f__UBA918;g__OLB19;s__	0.0969691	0.0151216	0.00416976	0.00102396	0.00648495	0.010297	0.0309569	0.00165561	0.00394551	0.00420212	0.0878136	0.0350339	0.0964415	0.0630202	0.0412194	5.45352	27.5894	3.13152	0.864888	4.51212	0.551338	0.0165666	0.00312168	0	0	0.00125179	0.0955108	0.902089	0.0035673	0.00377554	0	0.0199164	0.040198	0.000421507	0.000200232	0.046551	6.81842
j92-fl_scaffolds_bins.50	63.58	0.38	50	0.622285	2410979	259	11983	45259	9308.8	2462	0.891269	d__Bacteria;p__Actinomycetota;c__Actinomycetia;o__Actinomycetales;f__Micrococcaceae;g__Glutamicibacter;s__Glutamicibacter nicotianae	0.141921	0.139815	1.14508	0.67827	0.436404	0.204846	0.335972	0.367594	3.27619	1.38753	0.680573	2.39926	4.95425	0.844841	0.594719	0.591671	4.63676	0.436232	0.825763	0.377778	0.462459	13.6193	5.2724	1.0013	2.58403	0.132155	2.3607	1.05556	0.0807645	0.260479	0.321751	3.95963	33.7074	21.463	6.01503	2.84786	2.40323
j92-fl_scaffolds_bins.54	95.63	2.37	40	0.558757	2861022	118	39059	129353	24245.9	2442	0.922182	d__Bacteria;p__Bacteroidota;c__Rhodothermia;o__Rhodothermales;f__UBA10348;g__JAAZVD01;s__	0.101879	0.0876263	0.0332095	0.130967	0.229606	1.21895	0.163935	1.72355	0.0584775	0.0411736	0.332693	0.0663412	0.252623	0.260139	1.73546	0.0985058	6.68342	1.88488	4.09574	0.831509	7.44151	0.213405	1.12081	0.0607716	0.193806	0.00102927	0.023658	3.54706	0.0137967	0.137369	0.00360465	0.0897786	0.0892947	0.0851426	0.0412691	0.086073	1.68117
j92-fl_scaffolds_bins.59	84.27	2.46	80	0.562747	4626518	759	6943	30824	6095.54	4367	0.920098	d__Bacteria;p__Bacteroidota;c__Bacteroidia;o__J057;f__JADKCL01;g__;s__	0.0100437	0.701878	0.0333825	0.0103551	9.29362	1.11127	0.493142	0.38387	0.0619337	0.00249274	0.0734188	0.0570994	0.142405	0.190692	0.242784	0.725488	5.01143	0.340072	0.242655	0.0402412	0.0334634	0	0.000423272	0	0.000313249	0	0.00547201	0.0033107	6.72e-05	0.00183975	6.11e-05	0.000953112	0.00404975	0.00132165	0.000509056	0.0031795	0.00439677
j94-fl_scaffolds_bins.25	60.82	0	0	0.388122	2828852	205	17691	62939	13799.3	2540	0.95033	d__Bacteria;p__Bacteroidota;c__Bacteroidia;o__Flavobacteriales;f__CAJJDF01;g__;s__	0.171729	0.0449102	0.231575	0.000756893	0.101646	0.107868	0.102054	0.788588	1.38568	0.291492	4.28284	7.12558	8.06991	5.41447	5.18991	4.45377	8.3743	18.0811	5.06232	4.90925	1.99082	0	0.00155756	0.000295494	0.000819698	0.000555186	0.00366674	0.00492233	0.00060429	0.0175299	0	0.0113012	0.0652976	0.000467359	0.0016651	0.0723506	0.482666
j94-fl_scaffolds_bins.36	82.2	1.68	0	0.692711	5213129	375	20707	80496	13901.7	4547	0.922573	d__Bacteria;p__Myxococcota;c__UBA796;o__UBA796;f__GCA-2862545;g__CAJXTB01;s__	0.0907561	0.0194961	0.029294	0.00328576	0.00762622	0.0265885	11.5613	0.00796901	0.0029217	0.0215957	2.07783	0.0943754	0.0539388	0.0169201	0.0105534	9.97732	10.5285	13.3439	4.93983	3.15849	5.51856	0.0265802	0.00554073	0.00304659	0.0001112	0.00154399	0.189597	0.00400658	0	0.0129198	2.71e-05	0.0472273	0.00790691	0.000729121	0.00201792	0.0136558	18.8601
j94-fl_scaffolds_bins.42	99.05	0.68	0	0.583801	2674391	20	214434	520299	133720	2236	0.91825	d__Bacteria;p__Verrucomicrobiota;c__Verrucomicrobiae;o__Verrucomicrobiales;f__Akkermansiaceae;g__Luteolibacter;s__	0.140579	0.116226	0.0973758	0.0370281	89.915	283.184	4.93945	14.3519	5.98166	0.80424	24.6951	11.2242	11.4464	2.6971	5.39914	0.0894632	0.181024	13.8484	5.66153	0.390644	2.71526	0.127911	0.0334996	0.0868918	3.14692	0.313445	0.026558	4.40897	0.14684	0.703086	0.0283668	0.17718	0.038161	0.122784	0.018552	0.104914	0.0189435
j94-fl_scaffolds_bins.56	75.83	1.42	100	0.649688	1851662	408	4765	15922	4538.39	2163	0.940027	d__Bacteria;p__Actinomycetota;c__Acidimicrobiia;o__UBA5794;f__ZC4RG35;g__ZC4RG17;s__	0.114068	0.0311036	0.114362	0.0158996	0.00574216	0.0392452	0.0794383	0.0149572	3.15481	4.42299	5.00805	2.41051	1.83153	4.7557	2.03203	5.4699	6.81565	7.66713	5.22056	3.28174	3.74904	0.100557	0.0208871	0.0108345	0.000939212	0.00180238	0.0638037	0.0611629	0.00117498	1.51553	0.0112155	0.297678	15.3027	0.189478	0.00517246	2.19977	9.31926
j94-fl_scaffolds_bins.59	90.88	2.54	57.14	0.454893	2672424	135	31864	72467	19795.7	2786	0.925336	d__Bacteria;p__Pseudomonadota;c__Alphaproteobacteria;o__Micavibrionales;f__Micavibrionaceae;g__UBA2638;s__	0.591183	0.288086	0.0729776	0.0840256	0.0733449	0.0744007	0.132682	0.0906806	0.0615357	0.122785	0.0538107	0.0435068	0.418598	0.547385	0.513292	6.74672	2.12389	24.4699	6.4129	25.53	19.8916	0.366193	0.200046	0.127931	0.0367678	0.0077868	0.95337	0.0944829	0.0081993	0.051929	0.00819385	0.211548	0.0460249	0.0280132	0.0430065	0.111243	68.4658
j94-fl_scaffolds_bins.69	96.3	0.43	0	0.648997	3529429	20	246281	561770	176471	3206	0.930532	d__Bacteria;p__Pseudomonadota;c__Gammaproteobacteria;o__Pseudomonadales;f__Halieaceae;g__NZNC01;s__	0.240573	0.0580731	0.50402	30.8957	0.194112	0.03708	509.573	0.0492894	0.139444	0.093593	0.110337	0.12265	33.0674	0.100318	0.19751	22.5152	0.416592	26.3798	4.89282	12.393	1.85839	0.453946	0.00832262	0.0293681	0.000903363	0.00150182	0.0188787	0.00526036	0.000660465	0.465756	0.000520356	0.0161378	0.364293	0.00215389	0.00360337	0.242557	2.99097
j94-fl_scaffolds_bins.76	70.3	0.99	0	0.432975	821820	3	490921	490921	273940	811	0.921766	d__Bacteria;p__Patescibacteria;c__ABY1;o__SG8-24;f__UBA9934;g__;s__	0.0462617	0.00927534	0.00210631	0.00195402	0	0.00245623	0.00105492	0.00263284	0.000289586	0.00200473	0.0010218	0.00270123	0.00170935	0.00193971	0.00390508	5.64585	2.17807	8.33462	2.4861	0.962016	1.44006	0.00526903	0.00178714	0.00203429	0.000352693	0.000955524	0.180125	0.00169435	0.000378195	0.00540367	0.000343807	0.0471729	0.0016093	0.00140764	0.00229263	0.0183413	11.8032
j94-fl_scaffolds_bins.82	96.59	0	0	0.648293	3165925	40	133752	277854	79148.1	2740	0.916013	d__Bacteria;p__Planctomycetota;c__Phycisphaerae;o__Phycisphaerales;f__UBA1924;g__GCA-2732755;s__	0.229501	0.0577853	0.0128186	0.003297	0.0143098	0.0238036	0.557991	0.0140789	12.7911	2.79625	11.5134	10.7731	9.49402	7.0528	11.3081	8.3497	1.98041	23.0788	3.91086	3.77026	2.20392	0.005471	0.00046391	0.00211226	0.000183106	0.00136421	0.055087	0.000293217	0.000343606	0.0160142	0.000713971	0.0172363	1.18341	0.003393	0.00580248	0.0281076	9.71638
j94-fl_scaffolds_bins.85	81.73	2.68	33.33	0.418008	3174532	425	8701	45450	7469.49	3344	0.940068	d__Bacteria;p__Bdellovibrionota;c__Bacteriovoracia;o__Bacteriovoracales;f__Bacteriovoracaceae;g__GCA-2712005;s__	0.196942	0.045089	0.0504081	0.0398783	0.00218434	0.0156847	0.00828391	0.0245372	0.111552	0.0520714	0.0275765	0.0418702	0.0463903	0.0171847	0.0517025	0.906888	0.0129397	6.18143	0.0111979	0.0279778	25.5782	0.0177325	0.00107952	0.000789951	0.116688	0.000247365	0.0118515	0.00175453	0.000342674	0.00291437	8.9e-05	0.000636649	0.0439529	0.00411261	0.000494594	0.0868973	0.0110625
j94-fl_scaffolds_bins.91	86.69	0	0	0.702646	2177979	34	90630	197632	64058.2	2082	0.92802	d__Bacteria;p__Actinomycetota;c__Actinomycetia;o__Actinomycetales;f__Microbacteriaceae;g__Marinisubtilis;s__	1.53807	0.420374	0.0704703	0.0909354	0.218197	0.153233	0.108536	0.255516	3.77517	2.08515	1.09016	1.74714	4.15568	1.23238	2.44908	18.5662	1.44425	10.426	8.95866	12.0637	7.84012	5.67821	0.339644	0.605636	0.139603	0.00910387	0.0594104	0.0603104	0.00684984	6.1978	0.022054	1.08992	9.08382	0.931101	0.462025	5.10959	3.25824
j94-pa_scaffolds_bins.10	80.16	0.39	75	0.410251	3430198	233	24080	65850	14721.9	3208	0.866432	d__Bacteria;p__Pseudomonadota;c__Gammaproteobacteria;o__Enterobacterales_A;f__Alteromonadaceae;g__Pseudoalteromonas;s__Pseudoalteromonas lipolytica_C	0.00369452	0.000493827	0.159522	0.00241879	0.015768	0.00117695	0.0127213	0	0.000346901	0.0163303	0.020931	8.09e-05	0.000136511	0.000154908	0	0.0021396	0.264412	0.0215708	0.0114633	0.0119905	0.00133807	0.587004	0.329262	0.0341167	0.00371798	0.0227784	0.00143508	0.00635973	0.0019028	1.93731	0.00107082	0.000910577	0.0159366	0.171129	0.0192704	102.01	0.0242802
j94-pa_scaffolds_bins.16	100	0	0	0.380039	3303852	3	1096346	1447242	1101284	2874	0.937773	d__Bacteria;p__Bacteroidota;c__Bacteroidia;o__Flavobacteriales;f__Crocinitomicaceae;g__UBA4466;s__	29.716	7.70837	5.96817	0.489782	1.08202	22.7837	4.44324	276.247	364.211	493.314	585.455	512.825	686.571	323.064	741.132	558.163	299.477	554.773	632.091	574.875	1117.05	0.958085	1.32904	0.432647	0.0064921	0.0609657	0.0901428	45.657	0.0814216	25.4344	0.0269818	2.03116	16.4545	3.38965	0.169231	136.879	13.4684
j94-pa_scaffolds_bins.18	98.8	0.3	0	0.67378	4317191	27	208868	519024	159896	4074	0.883014	d__Bacteria;p__Pseudomonadota;c__Alphaproteobacteria;o__Rhodobacterales;f__Rhodobacteraceae;g__Salipiger;s__Salipiger bermudensis_B	0.272998	0.0847513	0.499058	0.140666	0.0661754	0.0540041	0.124638	0.180628	0.082523	0.155065	0.345887	0.0719889	0.0409994	0.0709767	0.060797	0.136057	0.173466	0.0682262	0.106767	0.080634	0.152808	5.662	0.927837	0.233703	0.143274	0.116776	10.5832	1.99134	0.0282213	60.2572	0.236428	6.49284	2.96702	14.8106	25.5851	31.6271	0.843901
j94-pa_scaffolds_bins.23	100	0.86	0	0.614156	3761643	24	326489	1118657	156735	3485	0.904227	d__Bacteria;p__Pseudomonadota;c__Gammaproteobacteria;o__Pseudomonadales;f__Pseudomonadaceae;g__Halopseudomonas;s__Halopseudomonas pachastrellae	0.110054	0.0191384	0.948265	3.64311	4.41891	1.74098	2.23527	2.16611	1.33974	1.22248	2.17075	1.09236	1.16304	0.994271	0.711959	0.382541	1.08627	0.948491	0.664627	0.669825	0.670671	3.23932	2.0942	1.96397	28.0898	0.0533374	0.0300986	2.616	0.155584	5.67554	1.72147	0.215255	2.43629	3.91766	3.80847	48.0736	0.517198
j94-pa_scaffolds_bins.29	100	2.17	0	0.634066	5009534	11	530822	935796	455412	4291	0.908831	d__Bacteria;p__Pseudomonadota;c__Gammaproteobacteria;o__Pseudomonadales;f__Halieaceae;g__Parahaliea;s__	0.0379465	0.00574838	0.00422331	0.18304	0.00765932	0.00369369	2.89276	0.00665158	0.0027554	0.00268585	0.00297539	0.00199413	0.694229	0.036064	0.0310707	2.14929	0.0106805	0.147703	0.0527649	0.1013	0.0242094	0.108913	0.0232591	0.00951122	0.000636457	0.00337023	0.000386041	0.00250165	0.000341239	0.142723	0.000225608	0.000293413	0.00440014	0.0112823	0.00225665	15.0532	0.0275049
j97-fl_scaffolds_bins.11	83.97	4.3	50	0.489664	2340871	334	8609	46454	7008.6	2417	0.941509	d__Bacteria;p__Bacteroidota;c__Bacteroidia;o__Flavobacteriales;f__Salibacteraceae;g__SHAN690;s__SHAN690 sp913057205	0.0198505	0.0206234	2.5382	0.0203515	0.0645773	0.591696	0.213201	0.0305027	0.0741148	0.0527858	0.0278911	0.0529881	0.0585107	0.0236074	0.0324137	0.0314572	0.0762378	0.0877926	6.00563	0.0392997	0.201278	0.00184982	0.0234236	0.0121412	0.00420993	0	0.00120166	0.081692	0.000265549	0.00758836	0.00277614	0.00376748	0.0202453	0.0038829	0.00342075	0.00387901	0.00729617
j97-fl_scaffolds_bins.15	92.47	2.15	75	0.494011	2049508	91	34926	108338	22522.1	1947	0.95432	d__Bacteria;p__Bacteroidota;c__Bacteroidia;o__Flavobacteriales;f__ECT2AJA-044;g__ECT2AJA-044;s__	0.0391616	0.0140505	0.469784	0.0199801	0.00586453	1.05829	1.81737	0.0255486	0.0197403	0.0104503	0.293671	0.15638	5.12685	0.416205	0.370665	0.0276929	0.819474	2.64678	8.59446	2.49494	0.890884	0.0021128	0.0117047	0.00448644	0.000565698	0	0.00772025	0.00634115	0.00015165	0.00397244	0.000206792	0.00313766	0.00129061	0.00322538	0.001762	0.0118736	0.00786524
j97-fl_scaffolds_bins.31	99.11	0.13	0	0.436366	3042958	9	558465	733253	338106	2820	0.930316	d__Bacteria;p__Bacteroidota;c__Bacteroidia;o__Flavobacteriales;f__Flavobacteriaceae;g__Gilvibacter;s__Gilvibacter sp002163875	1.85189	0.476231	0.203714	0.300365	0.190355	0.478394	0.203707	1.28403	2.16742	11.988	4.61365	10.0179	18.086	19.6526	38.0511	54.9866	18.2189	25.2165	123.133	58.4901	55.9469	0.065459	0.123882	0.00302173	0.00114303	0.00180643	0.0547132	0.129195	0.0010214	1.75017	0.00102138	0.0724557	0.731553	0.0932491	0.0231159	0.377181	6.76432
j97-fl_scaffolds_bins.48	93.71	2.16	0	0.568538	5996326	415	19282	71709	14449	5042	0.899659	d__Bacteria;p__Verrucomicrobiota;c__Verrucomicrobiae;o__Opitutales;f__Opitutaceae;g__Pelagicoccus;s__Pelagicoccus enzymogenes	0.0634035	0.0204808	0.00522829	0.00531149	0.00986812	0.00864033	0.00428922	0.0378162	0.00448485	0.00499141	0.00269581	0.00397981	0.00218655	0.00197907	1.23552	2.98442	0.00506588	0.00389849	5.41177	2.6529	1.55011	0.00144428	0.0139613	0.0139403	0.00328698	0	0.00126073	0.0965252	0.00163274	0.0133924	0.000353401	0.00220615	0.00455827	0.0042443	0.000523689	0.00242289	0.00393643
j97-fl_scaffolds_bins.6	64.85	0	0	0.514879	2172739	30	91652	225215	72424.6	1822	0.88915	d__Bacteria;p__Bacteroidota;c__Bacteroidia;o__Chitinophagales;f__Saprospiraceae;g__;s__	1.03628	0.25065	0.338949	0.00394182	0.00829787	0.0853177	0.00119704	0.0908215	36.4238	34.6005	16.8054	48.7109	73.1873	40.5317	26.3642	73.3252	2.71609	18.9902	11.2425	14.1238	3.41724	0.0657678	0.0205044	0.0442434	0.00733718	0.00487916	0.424967	0.0042725	0.00078677	0.312205	0.0187911	0.0838863	20.2561	0.0657168	0.00838261	0.0896015	41.1986
j97-fl_scaffolds_bins.79	71.07	1.08	0	0.424302	2213626	361	6765	35087	6131.93	2220	0.920567	d__Bacteria;p__Bacteroidota;c__Bacteroidia;o__Flavobacteriales;f__Luteibaculaceae;g__Luteibaculum;s__	0.162207	0.0528006	0.119035	0.018136	0.162892	0.453057	0.0255874	0.146227	0.162448	0.365436	0.759362	0.196683	0.577173	0.363664	1.31371	2.26459	1.75813	1.37762	4.24885	3.9672	1.7728	0.133018	0.0524152	0.0339858	0.0121773	0.000266057	0.00770381	0.14384	0.00217631	0.0237393	0.00370156	0.0224932	0.0786659	0.00604716	0.00191509	0.0169822	0.394448
j101-fl_scaffolds_bins.22	72.74	2.59	100	0.730924	3706561	93	67864	222785	39855.5	3548	0.926176	d__Bacteria;p__Actinomycetota;c__Actinomycetia;o__Propionibacteriales;f__Nocardioidaceae;g__Nocardioides;s__	7.65413	6.07705	0.927279	22.8876	5.39566	16.5155	19.9007	82.2632	21.8866	69.0617	45.9653	9.39995	19.447	12.6829	23.2611	11.0131	8.20194	12.3297	14.1772	36.4613	12.8447	12.6755	6.32116	4.56793	1.94951	0.0744155	0.491675	77.2541	0.616492	5.33795	0.325269	0.803524	14.3694	8.75528	5.32433	0.505929	26.6079
j101-fl_scaffolds_bins.28	94.96	0	0	0.472114	1718435	1	1718435	1718435	1718435	1725	0.917336	d__Bacteria;p__Pseudomonadota;c__Alphaproteobacteria;o__UBA1280;f__;g__;s__	2.54427	0.669808	0.137667	0.00965636	0.0110296	0.141743	0.00790385	1.14354	3.1148	23.9394	20.1122	34.6306	50.5438	15.1127	37.3243	52.8996	31.0017	28.237	166.6	138.887	81.432	0.113393	0.0133899	0.0136202	0.0023614	0.00879663	0.313264	8.35234	0.0248692	0.0228274	0.0392145	0.105743	25.0766	0.0298125	0.0234817	0.0713344	26.5713
j101-fl_scaffolds_bins.3	97.23	0.54	42.86	0.455095	5110523	68	119289	601625	75154.8	4643	0.866598	d__Bacteria;p__Pseudomonadota;c__Gammaproteobacteria;o__Enterobacterales_A;f__Vibrionaceae;g__Vibrio;s__Vibrio campbellii	0.613331	0.163409	71.2614	156.028	4.315	17.4792	14.5593	0.089165	8.90551	4.42451	2.58061	4.84256	4.27607	9.68467	2.78434	1.70001	20.7347	11.2116	5.68626	11.8968	7.21515	44.7837	0.810819	0.563322	193.647	0.162377	16.6669	2.30299	0.307097	5.32057	0.129594	1.30484	71.3607	0.475263	0.174292	157.323	17.0018
j101-fl_scaffolds_bins.37	66.24	0.14	100	0.623207	1551373	288	5953	27882	5386.71	1750	0.944675	d__Bacteria;p__Actinomycetota;c__Acidimicrobiia;o__Acidimicrobiales;f__Ilumatobacteraceae;g__Casp-actino5;s__	0.541867	43.6394	23.5228	2.30728	66.553	67.84	47.9408	39.0593	31.6727	15.7572	30.9104	26.3195	23.6177	12.9046	17.3592	3.34326	0.791007	12.2811	8.82202	10.3922	7.28183	0.463339	19.5689	13.1924	6.09436	0.00759265	0.0839731	22.2509	0.12832	1.37902	0.0609216	1.46181	1.04787	0.655239	0.382868	0.135439	0.231936
j101-fl_scaffolds_bins.42	94.22	1.38	0	0.482478	2513554	3	1075628	1247655	837851	2385	0.926245	d__Bacteria;p__Pseudomonadota;c__Alphaproteobacteria;o__Micavibrionales;f__Micavibrionaceae;g__UM-FILTER-47-13;s__UM-FILTER-47-13 sp012960155	2.01337	0.476459	0.0491252	0.0370549	0.0365994	0.0617032	0.0277078	0.121032	0.0366418	0.0428233	0.029817	0.0500102	0.397272	0.394683	1.48189	7.4736	8.58251	12.0329	41.4298	50.5986	34.9868	1.05948	0.107514	0.144996	0.0234089	0.0132776	0.0445543	0.0662927	0.0798798	0.129562	0.00921758	0.0315048	0.0237654	0.0270882	0.0157413	0.0165453	2.36776
j101-fl_scaffolds_bins.44	93.3	2.28	80	0.580658	1360157	70	33462	206019	19430.8	1419	0.945038	d__Bacteria;p__Actinomycetota;c__Actinomycetia;o__Actinomycetales;f__Microbacteriaceae;g__Pontimonas;s__	0.590093	2.97586	39.2321	1.86206	42.0749	48.2796	27.4333	4.62156	17.3155	26.6639	9.37572	15.6709	18.1118	11.0329	10.2675	0.295874	5.07382	30.4638	38.4788	36.3443	11.5232	0.0859571	2.14305	4.28845	3.93959	0.046187	0.0369671	3.64214	0.0316485	0.0345541	0.0121523	0.0325548	3.66919	0.0168887	0.00380937	0.424453	0.500302
j101-fl_scaffolds_bins.55	99.32	0.75	33.33	0.545826	5324358	168	53209	150085	31692.6	4475	0.926371	d__Bacteria;p__Verrucomicrobiota;c__Verrucomicrobiae;o__Verrucomicrobiales;f__DEV007;g__Arctic95D-9;s__	0.73865	0.197887	0.0614461	0.102496	0.0941177	0.804244	0.0313714	0.228143	0.303499	0.366368	1.30782	0.785251	0.523854	5.25091	22.8265	3.14686	24.5667	50.6321	12.9648	8.95553	32.4267	0.0731952	0.023355	0.0135017	0.00146984	0.00184358	0.0121512	0.138173	0.00151775	0.00521289	0.00116747	0.00276064	0.0536125	0.0788693	0.082422	0.0832244	0.70409
j101-fl_scaffolds_bins.67	84.62	2.99	0	0.712405	3943528	489	10577	57047	8064.47	4064	0.931332	d__Bacteria;p__Actinomycetota;c__Acidimicrobiia;o__Acidimicrobiales;f__Ilumatobacteraceae;g__Ilumatobacter;s__	0.251732	0.142179	0.0838882	0.0164242	0.0964771	0.0657755	0.130439	0.294201	0.213575	0.533924	0.315046	0.286249	0.45757	0.72191	0.947852	9.38981	1.17723	1.49655	6.91382	13.9041	4.16673	0.151531	0.320294	0.0877554	0.0148471	0.000199129	0.0152022	0.270827	0.000788148	0.0493611	0.000501539	0.0191489	0.365782	0.0684759	0.0121833	0.0624918	1.79055
j101-fl_scaffolds_bins.71	98.28	0.57	0	0.550454	3637135	14	542852	1131891	259795	3284	0.927012	d__Bacteria;p__Pseudomonadota;c__Gammaproteobacteria;o__Pseudomonadales;f__Spongiibacteraceae;g__;s__	0.373984	0.101529	0.0204649	0.00228117	0.00343174	0.00610491	0.104243	0.00844755	0.00837539	0.0757978	0.229089	3.53843	3.67828	1.09507	5.10654	3.49669	11.0664	20.143	8.69835	24.2476	19.7479	0.0142866	0.00336507	0.00275791	0.00039846	0.00102554	0.177445	0.000255229	0.000683634	0.0515861	0.00314621	0.162307	1.7188	0.00772432	0.00884959	0.236872	15.5381
j101-fl_scaffolds_bins.9	82.42	0.78	100	0.552731	1123836	77	25686	115662	14595.3	1206	0.951062	d__Bacteria;p__Actinomycetota;c__Actinomycetia;o__Actinomycetales;f__Microbacteriaceae;g__Aquiluna;s__Aquiluna sp016780945	9.70155	7.59136	454.309	1.03929	503.017	791.141	934.693	58.826	265.038	78.6386	95.0095	188.937	148.335	107.606	98.7443	36.2334	7.02489	67.7582	58.3214	79.8684	63.2472	3.23271	2.27613	11.2819	27.1999	0.0695246	0.283305	27.9552	0.199953	0.4047	0.12445	0.444195	47.7332	0.142345	0.0667811	0.09631	8.84079
j101-pa_scaffolds_bins.16	64.99	1.88	50	0.541009	2066180	434	4997	16270	4760.78	2225	0.935588	d__Bacteria;p__Bacteroidota;c__Bacteroidia;o__Flavobacteriales;f__Flavobacteriaceae;g__Robiginitalea;s__	0.0981362	0.059028	0.0184312	0.129664	0.153037	0.12212	0.61624	0.383279	0.586164	1.16245	1.67618	3.67435	4.52808	3.22168	3.66176	4.79011	2.16518	3.34686	6.62499	3.92738	3.38415	0.0041915	0.160885	0.0590668	0	0.000475073	0.0208466	0.0799727	0.00067692	0.0118212	0.000136749	0.00693607	0.460017	0.00175965	0.00281166	0.0123931	5.52143
j101-pa_scaffolds_bins.21	76.65	2.45	70	0.472109	2512453	388	7818	27879	6475.39	2406	0.920159	d__Bacteria;p__Bacteroidota;c__Bacteroidia;o__Chitinophagales;f__Saprospiraceae;g__;s__	0.0100881	0.457789	0.00229657	0.00149137	0.368731	0.0111141	0.00149527	0.408897	5.50266	3.95109	0.683834	0.0978553	0.0843349	0.516534	0.637669	0.0773131	0.371781	3.26735	0.018101	0.0400955	0.00927471	0.00689397	0.147701	0.058889	0.000461462	0.000703239	0.0709542	2.61518	0.0042679	0.23081	0.00112459	0.0159421	1.78862	0.010327	0.0124361	0.0733662	9.70166
j101-pa_scaffolds_bins.25	100	2.27	0	0.526871	6330023	22	469317	1081673	287728	5281	0.928639	d__Bacteria;p__Verrucomicrobiota;c__Verrucomicrobiae;o__Verrucomicrobiales;f__DEV007;g__Arctic95D-9;s__Arctic95D-9 sp002698785	0.00867549	0.00495063	0.00887227	0.000465096	0.0219091	0.0017539	0.00109567	0.0992643	0.0989168	0.543232	0.797946	0.163601	0.131231	0.48052	0.201964	0.157645	1.11654	0.448006	0.104692	0.188084	0.229352	0.0266788	0.0111371	0.00475396	0.000320528	0.00117852	0.175141	0.0755252	0.000392806	0.123883	6.7e-05	0.0357015	0.0234355	0.00438606	0.00213315	0.334118	18.4958
j101-pa_scaffolds_bins.37	60.48	0.81	0	0.688765	6146514	51	206426	522075	120520	5408	0.932941	d__Bacteria;p__Myxococcota;c__Polyangia;o__Nannocystales;f__Nannocystaceae;g__CAJXVA01;s__	4.29681	1.14935	0.258719	0.0172869	0.359057	0.0553919	0.0504011	0.176716	2.26112	5.10323	4.70656	21.0107	73.1269	145.015	170.512	106.977	39.3216	74.4818	109.924	279.255	45.2392	0.0218394	0.00286739	0.00557588	4.72e-05	0.00954994	0.0684752	0.00188787	0.000278116	0.010115	2.3e-05	0.0132721	0.0536496	0.00379106	0.00771448	0.179729	10.9037
j101-pa_scaffolds_bins.40	62.23	0	0	0.548393	3351120	735	4742	18286	4559.35	3156	0.868754	d__Bacteria;p__Planctomycetota;c__Planctomycetia;o__Pirellulales;f__Pirellulaceae;g__M30B19;s__	0.0567255	0.0839097	0.00338625	0.0151746	1.01075	0.0240944	0.0131077	4.07625	1.33413	2.27283	2.34647	0.0499317	0.243903	2.65207	0.0945358	0.10162	3.27284	0.310331	0.239477	0.0715653	0.0858135	0.0361806	0.434036	0.175856	0.00250831	0.00123023	0.0226638	7.44638	0.0249491	0.354818	0.0143334	0.0163385	15.8349	0.0201699	0.0067	0.507186	3.83787
j101-pa_scaffolds_bins.44	63.22	0.85	0	0.422435	866938	1	866938	866938	866938	872	0.909453	d__Bacteria;p__Patescibacteria;c__Paceibacteria;o__UBA9983_A;f__UBA918;g__OLB19;s__	0.233889	0.0664331	0.0124239	0.000308721	0.00106648	0.0034926	0	0.00648914	0.0919626	0.0186873	0.360812	0.100506	0.333531	1.42545	3.50142	5.35203	0.867614	1.39981	5.54085	13.9809	2.50136	0.079917	0.00734123	0.0106063	0.000668676	0.00498188	1.20661	0.00160618	0.000358513	0.0175017	0.000488871	0.299462	0.0300025	0.00343127	0.0124965	0.107463	98.7903
j101-pa_scaffolds_bins.55	76.17	1.76	22.22	0.406126	3021381	263	14870	71105	11488.1	2762	0.923624	d__Bacteria;p__Bacteroidota;c__Bacteroidia;o__Flavobacteriales;f__Flavobacteriaceae;g__Euzebyella;s__Euzebyella marina	0.0293609	0.00840968	0.493475	0.00168307	0.00749722	0.00957608	0.00832123	0.0469786	0.101611	0.0882462	0.0423846	0.202512	0.119956	0.180323	0.309551	0.858608	0.0687778	2.58411	0.494547	0.390894	0.703528	0.0257973	0.0131248	0.00608662	0.000671532	0.000584784	0.0762844	0.295262	0.000154305	0.0298861	0.00406795	0.0318649	11.2681	0.00169561	0.00254636	2.1285	5.33584
j101-pa_scaffolds_bins.65	98.12	0	0	0.4366	3275097	109	55202	259248	30046.8	2924	0.922894	d__Bacteria;p__Bacteroidota;c__Bacteroidia;o__Flavobacteriales;f__Schleiferiaceae;g__Croceimicrobium;s__	0.806143	0.300501	0.862338	0.744391	22.1098	2.79131	0.0736777	18.0283	3.01963	1.67356	16.7784	10.856	29.9681	29.2733	21.3975	23.0414	25.5482	28.531	18.8617	21.4393	12.5196	0.0105773	0.134085	0.0556405	0.0348695	0.00275735	0.129799	21.0762	0.0584587	0.0201132	0.00448612	0.0531267	0.177615	0.0120599	0.00891698	0.0147498	7.81747
j101-pa_scaffolds_bins.8	94.46	4.78	25	0.423236	4631264	184	62405	294654	25169.9	3866	0.914792	d__Bacteria;p__Bacteroidota;c__Rhodothermia;o__Balneolales;f__Balneolaceae;g__HXMU1420-13;s__	0.0200669	0.00566926	0.0137463	0.00248498	0.0987202	0.0427869	0.0633345	0.321713	0.214079	0.2556	0.408603	1.23093	0.889551	1.61488	0.798584	0.728548	0.273616	0.19071	0.381855	0.404874	0.249022	0.0196348	0.00539118	0.00324887	0.000250342	0.000635843	0.115705	0.0818808	0.000167777	0.00495423	0.00244035	0.0272152	1.7476	0.000463889	0.000983167	0.0109404	7.12765
j101-pa_scaffolds_bins.81	62.23	0	0	0.710314	4405521	772	6358	48603	5706.63	3906	0.917861	d__Bacteria;p__Myxococcota;c__Bradymonadia;o__REDH01;f__REDH01;g__;s__	0.493817	0.129192	13.8573	1.69248	0.0108081	0.347387	17.391	35.2017	2.53906	2.76507	13.5933	7.73387	11.5712	11.0652	18.3426	15.9338	19.9836	18.619	11.9704	26.9901	16.1465	0.0874782	3.53037	0.00702042	0.00697401	0.00472353	0.447948	40.6024	0.0993341	0.0827415	0.0123139	0.11398	6.04072	0.0314353	0.0151824	1.80656	47.5729
j101-pa_scaffolds_bins.89	88.39	1.08	100	0.441712	2795477	412	8174	34249	6785.14	2670	0.939753	d__Bacteria;p__Bacteroidota;c__Bacteroidia;o__Flavobacteriales;f__UA16;g__;s__	0.152624	0.036963	0.00804984	0.000574447	2.84633	0.0434456	0.00413502	1.79477	2.57698	0.281909	3.27562	1.86468	4.16387	4.79983	5.72879	2.44889	4.16731	13.9202	2.16874	3.09512	2.61002	0.003098	0.00210154	0.00119609	0.00114054	0.000772494	0.0408786	4.31131	0.00778278	0.0765167	0.00439668	0.0242526	8.79781	0.0305636	0.0413943	0.316569	10.3127
j101-pa_scaffolds_bins.9	90	3.52	0	0.733027	9148856	610	21240	98861	14998.1	8020	0.928175	d__Bacteria;p__Myxococcota;c__Polyangia;o__Polyangiales;f__Sandaracinaceae;g__MED-G138;s__	0.555463	0.206444	0.0250592	0.0408974	0.0119754	0.0435024	0.0440953	0.501053	17.1036	55.6075	17.8748	7.76608	5.7327	16.206	14.819	19.6201	69.8795	61.6953	11.4639	17.1515	46.0773	0.15619	0.039973	0.0127915	0.000380179	0.00787513	1.00285	0.0391661	0.000662462	2.625	0.014685	0.223499	14.2392	0.0195809	0.0118931	0.801247	104.272
j104-fl_scaffolds_bins.22	94.62	2.42	28.57	0.416924	2504451	186	19634	74088	13464.8	2343	0.933447	d__Bacteria;p__Bacteroidota;c__Bacteroidia;o__Flavobacteriales;f__Vicingaceae;g__UBA1494;s__	0.0404813	0.0121746	0.0243447	0.0006412	0.0143976	0.0213589	0.00888489	0.00639324	0.0112131	0.0021928	0.0147531	0.00886393	0.0215017	0.0182464	0.0258116	0.0172899	0.259052	0.0577899	0.0449609	0.0738622	5.12761	0	0.000390959	0.00233638	0.000462936	0	0.000842378	0.0150118	6.21e-05	0.000147765	0	7.34e-05	0.0308049	0.000263948	0.000376156	0.000942669	0.0383891
j104-fl_scaffolds_bins.33	99.05	0.98	33.33	0.458104	3566884	44	155634	454148	81065.5	3143	0.944305	d__Bacteria;p__Bacteroidota;c__Bacteroidia;o__UBA10329;f__UBA10329;g__UBA10329;s__	0.407404	53.0685	4.46493	1.35844	15.9883	83.1197	19.0429	3.06728	9.60989	3.6185	3.17525	1.92095	5.34532	3.71326	2.44594	10.9029	12.7595	2.89786	5.77481	0.376066	22.6794	1.66439	90.3667	4.64932	0.00893877	0.00357753	0.00241516	1.01838	0.00492325	0.017119	0.00518852	0.00463597	3.32764	0.000926641	0.00180478	0.000712799	0.159037
j104-fl_scaffolds_bins.40	99.84	0	0	0.621417	2987604	4	2476232	2476232	746901	2841	0.918451	d__Bacteria;p__Pseudomonadota;c__Alphaproteobacteria;o__Caulobacterales;f__Maricaulaceae;g__Oceanicaulis;s__	2.03608	0.507167	0.534977	0.759048	0.322776	3.091	6.46373	7.56288	10.0673	11.8627	67.5642	23.2494	14.5793	13.5229	29.9731	56.5667	115.836	100.222	52.6644	130.795	70.5024	14.3112	0.305775	0.0987667	0.00582106	0.0373236	0.655012	2.09207	0.018986	2.4054	0.160018	38.2336	8.23757	2.4096	0.120401	60.7078	29.2071
j104-fl_scaffolds_bins.41	95.48	4.84	0	0.612031	8962206	47	365161	864484	190685	6617	0.889667	d__Bacteria;p__Myxococcota;c__Bradymonadia;o__Bradymonadales;f__Bradymonadaceae;g__;s__	2.99117	0.734011	0.173573	0.0291467	0.12426	0.272344	0.0804506	33.8595	157.42	130.602	150.594	144.739	156.669	262.487	126.138	141.873	177.774	83.4262	95.3605	47.3499	58.4855	0.301493	0.0668621	0.0367485	0.00333117	0.0330766	2.38312	277.796	0.821342	0.283431	0.389337	30.2749	307.582	0.0558172	0.0653641	13.66	235.756
j104-fl_scaffolds_bins.43	98.96	1.86	10	0.516957	3462527	31	206546	311116	111694	3168	0.913081	d__Bacteria;p__Pseudomonadota;c__Gammaproteobacteria;o__Pseudomonadales;f__DSM-6294;g__Oleibacter;s__Oleibacter sp002331105	0.183001	0.0457417	0.0157199	0.538063	0.00801065	0.0116596	0.0463205	0.0109982	0.0172518	0.0609839	0.0177041	0.0099375	0.0523365	0.0691087	0.0542212	0.161798	19.3013	1.47402	12.9023	0.453392	22.1109	0.23511	0.0892174	0.0350053	0.0113846	0.00555637	0.0231024	0.00656845	0.00076299	0.493459	0.00408008	0.0082248	0.0171247	0.0443875	0.0304269	27.3711	0.678986
j104-fl_scaffolds_bins.45	69.95	1.91	75	0.587608	2614318	419	7311	42577	6239.42	2573	0.915267	d__Bacteria;p__Planctomycetota;c__Phycisphaerae;o__Phycisphaerales;f__Phycisphaeraceae;g__JAHQVV01;s__	0.305393	0.190495	0.423173	0.0266177	0.185139	6.19708	0.154202	2.85835	0.224668	0.09684	13.8602	4.4546	4.86472	12.8272	7.67751	0.0969465	1.71729	5.26041	2.6231	0.0892267	22.3467	0.0314704	0.479022	0.109672	0.0950159	0.00848552	0.0279752	1.27742	0.00796543	0.299389	0.00875423	0.0841246	0.334225	0.624237	0.1039	0.174637	0.523963
j104-fl_scaffolds_bins.55	97.69	1.74	75	0.461636	3359432	188	29154	86502	17869.3	3138	0.920279	d__Bacteria;p__Bacteroidota;c__Bacteroidia;o__Flavobacteriales;f__Flavobacteriaceae;g__Zeaxanthinibacter;s__	0.116943	0.030758	0.0110497	0.00454113	0.00302738	0.00731058	0.00223656	0.00360681	0.300935	1.10393	0.788636	0.390288	0.954589	0.396165	1.5757	1.11826	2.30252	2.8922	0.940758	0.98802	9.61077	0.00257793	0.00320605	0.00373237	0.000258839	0	0.00151765	0.00359225	4.63e-05	0.165899	0.000210264	0.00169544	0.0249334	0.00373868	0.00112169	0.00383814	0.187537
j104-fl_scaffolds_bins.62	98.78	3.64	50	0.549297	6761372	156	66655	176591	43342.1	5814	0.885403	d__Bacteria;p__Planctomycetota;c__Planctomycetia;o__Pirellulales;f__Pirellulaceae;g__Bremerella;s__	0.123705	0.0452206	0.00671327	0.00577927	7.38972	0.0688646	0.00260717	2.69847	2.18999	0.57591	3.0066	1.36411	2.66213	1.80926	2.43877	2.34827	2.51054	2.30292	7.43833	2.54638	7.17994	0.0672453	0.218813	1.70473	0.071762	5.81e-05	0.0156531	1.30842	0.0127792	0.0315262	0.00553697	0.01	2.73202	0.332019	0.000580542	0.0248985	1.58603
j104-fl_scaffolds_bins.63	90.75	0.87	0	0.449849	1731818	1	1731818	1731818	1731818	1666	0.930645	d__Bacteria;p__Pseudomonadota;c__Alphaproteobacteria;o__Micavibrionales;f__Micavibrionaceae;g__UBA2137;s__UBA2137 sp002328415	0.92447	0.299793	0.0611937	0.0367815	0.0451122	0.0524513	0.054065	0.065968	0.501998	0.40495	0.484281	0.52716	1.28136	0.751208	1.63114	6.33169	2.46172	4.86984	25.2248	46.8642	32.7645	0.342551	0.110249	0.11536	0.0302936	0.0472707	0.138874	0.0458304	0.0490849	0.0677394	0.00807596	0.0484843	0.126262	0.028437	0.0249321	0.39261	7.57344
j104-fl_scaffolds_bins.75	80.44	2.99	0	0.50522	3612260	534	8345	49616	6764.53	3702	0.940287	d__Bacteria;p__Cyanobacteriota;c__Sericytochromatia;o__UBA7694;f__UBA7694;g__JACYMC01;s__	0.863045	0.183589	0.0784298	9.91435	19.5214	31.3265	40.9132	11.0059	3.06054	5.71349	2.09826	1.13109	1.09441	1.87195	7.01574	5.68203	16.8336	3.44828	13.0012	10.2244	8.35448	0.0743224	0.00596331	0.020364	0.0114744	0.00168477	0.0528067	10.0063	0.0357077	0.216474	0.0120457	0.0166833	4.8987	0.00956176	0.00786735	0.0188027	2.2029
j104-fl_scaffolds_bins.9	79.31	0	0	0.507483	2340207	14	226457	443762	167158	2262	0.931904	d__Bacteria;p__Pseudomonadota;c__Gammaproteobacteria;o__Nitrosococcales;f__Methylophagaceae;g__Methylophaga;s__	0.129967	0.052478	0.0594212	0.188705	0.0280507	0.052904	0.0700168	0.0255186	0.0241018	0.100322	0.0156091	0.0710266	0.0870406	0.107096	0.0953096	2.28573	2.51339	2.60134	1.71683	0.744783	8.77673	0.301606	3.02146	0.0371482	0.0276201	0.00109055	0.193973	0.0249906	0.00139453	2.41157	0.00754601	0.0336814	0.28992	0.0113695	0.00214696	0.0367058	12.0403
j104-pa_scaffolds_bins.1	99.14	1.07	16.67	0.629118	3961033	27	237613	573705	146705	3310	0.848874	d__Bacteria;p__Pseudomonadota;c__Gammaproteobacteria;o__Pseudomonadales;f__Halomonadaceae;g__Cobetia;s__Cobetia amphilecti	0.0127976	0.00106912	0.0011168	0.0239869	0.0143551	0.00713454	0.241122	0.00480702	0.00390535	0.00596173	0.522314	0.0201058	0.00165503	0.00152034	0.00399318	0.0137112	0.00322441	0.147644	0.00230629	0.00346119	0.000935912	3.02488	0.0457306	0.0362977	0.00424418	0.0113497	0.0158452	0.566328	0.231869	0.962399	910.364	30.9787	0.0221482	0.31842	0.0206914	9.42024	0.00416651
j104-pa_scaffolds_bins.18	99.28	0.43	33.33	0.468775	2960961	34	126994	300690	87087.1	2455	0.831921	d__Bacteria;p__Pseudomonadota;c__Gammaproteobacteria;o__Pseudomonadales;f__Moraxellaceae;g__Psychrobacter;s__Psychrobacter celer	0.291041	2.04778	2.23484	3.73719	0.481807	0.809102	0.193049	0.0527602	0.00956465	0.0582384	0.0236099	0.0016869	0.00221402	0.00233294	0.00603865	0.0125586	0.0187694	0.0444177	0.0206577	0.0252985	0.0222382	5.88481	0.577536	0.806277	129.662	22.7591	2.14078	2.12374	0.397989	2.10647	0.896511	0.784583	0.386589	0.666913	0.0249757	13.0577	0.116077
j104-pa_scaffolds_bins.25	97.7	1.58	0	0.419313	2431644	57	146661	523080	42660.4	2193	0.870692	d__Bacteria;p__Pseudomonadota;c__Gammaproteobacteria;o__Pseudomonadales;f__Moraxellaceae;g__Acinetobacter;s__Acinetobacter sp001626925	6.10287	5.49352	11.7961	42.7196	4.32505	23.6677	3.45096	15.4444	6.45059	22.2208	7.47534	1.46046	4.1722	4.91664	11.5058	9.3562	30.3638	4.39881	20.999	10.5756	9.07155	29.1565	20.7596	4.84499	76.0501	7.73322	38.3108	18.4483	3.43984	233.248	5.24219	22.7002	9.27585	129.057	4.10166	5.76121	13.2171
j104-pa_scaffolds_bins.3	64.97	4.19	63.64	0.596756	2299345	68	144749	280479	33813.9	2241	0.916904	d__Bacteria;p__Pseudomonadota;c__Alphaproteobacteria;o__Caulobacterales;f__Hyphomonadaceae;g__Hyphomonas;s__Hyphomonas sp002695785	0.0349064	0.00847203	0.13392	0.0203699	0.0581036	0.00365789	0.02677	0.041593	0.0999833	0.151425	0.0914844	0.224349	0.273806	0.186647	0.333979	0.507617	0.163786	0.256818	0.354547	0.430252	0.223569	1.4708	0.0615329	0.00908855	0.010841	0.00495202	0.0168212	0.0238198	0.00533932	0.392547	0.00614409	0.215269	0.331213	0.520074	0.0389224	3.93224	1.00586
j104-pa_scaffolds_bins.30	73.55	1.37	62.5	0.374437	2469753	341	9145	33700	7242.68	2442	0.93815	d__Bacteria;p__Bacteroidota;c__Bacteroidia;o__Flavobacteriales;f__Flavobacteriaceae;g__Croceivirga;s__Croceivirga radicis	0.232617	0.062414	0.00482831	0.000975313	0.00299486	0.0126685	0.00105308	0.00560697	2.26911	2.04661	0.958484	4.89556	1.71283	2.4651	1.87805	1.18252	1.8958	0.322886	0.455363	0.403784	0.932856	0.573326	0.0142723	0.0822454	0.00011736	0.00111284	0.00533883	0.0242435	0.000692153	0.68822	0.00263127	3.14981	10.6972	0.00347953	0.00305152	0.60524	1.23545
j104-pa_scaffolds_bins.32	96.12	0.65	0	0.639135	5006972	21	337756	1004340	238427	4214	0.873402	d__Bacteria;p__Pseudomonadota;c__Gammaproteobacteria;o__Pseudomonadales;f__Halomonadaceae;g__Halomonas;s__Halomonas litopenaei	1.02508	0.279108	0.213117	5.31653	0.0629678	0.280864	0.270747	0.312525	1.81997	0.433355	0.736598	0.50034	0.103201	0.126041	0.404949	0.388195	0.903653	0.241966	0.466798	0.322508	0.301979	40.6056	0.735775	0.309022	0.102406	0.161971	0.169594	0.485661	0.0186846	7.75585	0.593962	57.9201	3.81049	0.125985	0.103514	40.0862	1.94353
j104-pa_scaffolds_bins.35	83.4	2.8	78.57	0.492856	3673218	523	8737	37338	7023.36	3537	0.912978	d__Bacteria;p__Pseudomonadota;c__Gammaproteobacteria;o__Enterobacterales_A;f__Alteromonadaceae;g__Alteromonas;s__Alteromonas sp002729795	0.00230006	0	0.117499	0.0285624	0.00641849	0.0119067	0.0291878	0.00494805	0.0175581	0.0115869	0.00794422	0.0148067	0.00165723	0.0137908	0.00193461	0.0155181	0.307579	0.054067	0.030655	0.0578251	0.0585843	5.30956	0.0198588	0.0213914	0.294962	0.01427	0.416065	0.015416	0.0028346	0.229605	0.348798	0.840079	0.0368456	0.0110677	0.62933	11.181	0.168852
j104-pa_scaffolds_bins.37	62.07	0	0	0.678427	2657517	213	15458	45276	12476.6	2622	0.897095	d__Bacteria;p__Pseudomonadota;c__Alphaproteobacteria;o__Rhizobiales;f__Rhizobiaceae;g__Aurantimonas;s__Aurantimonas coralicida	0.14942	0.0427064	0.737923	0.00463273	0.00817582	0.00607659	0.00706823	0.016121	0.0708362	0.1212	0.118653	0.00448995	0.00449315	0.00566518	0.00664191	0.0063519	0.0495536	0.0152216	0.00971475	0.00605612	0.0106948	1.17644	0.143692	0.0537872	0.0339202	0.0196501	2.52864	0.0216574	0.0471327	1.62496	2.05309	1.09866	0.0775531	3.06516	4.98454	0.971402	0.0767608
j104-pa_scaffolds_bins.40	98.48	1.01	20	0.399462	3997203	8	656279	971460	499650	3484	0.916371	d__Bacteria;p__Bacteroidota;c__Bacteroidia;o__Flavobacteriales;f__Flavobacteriaceae;g__Leeuwenhoekiella;s__Leeuwenhoekiella palythoae	0.0105682	0.00487344	0.090268	0.0067627	0.0181574	0.00656498	0.0205322	0.00974356	0.0410816	0.0478805	0.10898	0.140786	0.0852829	0.419362	0.0307961	1.15123	0.0953389	0.428092	0.101353	0.166821	0.169899	10.0867	4.09529	0.240283	0.0250171	0.166594	0.220529	0.104623	0.0398891	4.08325	2.63444	41.6776	2.16059	127.782	24.2542	117.322	0.835027
j104-pa_scaffolds_bins.7	80.03	4.97	67.57	0.450675	4816408	187	120539	999807	25756.2	4355	0.874308	d__Bacteria;p__Pseudomonadota;c__Gammaproteobacteria;o__Enterobacterales_A;f__Vibrionaceae;g__Vibrio;s__Vibrio alginolyticus	0.0938462	0.0388627	10.9748	27.1425	30.965	7.51288	3.24557	0.429473	0.81747	0.445484	0.339327	0.636055	0.773302	0.84622	0.307745	1.11461	3.11751	2.19224	2.15865	1.28823	0.715343	22.487	0.28532	0.157761	289.608	0.109278	2.46822	3.99959	0.588782	1.4767	0.494915	0.588269	5.33912	0.181236	1.19029	50.5954	2.29268
j104-pa_scaffolds_bins.9	77.36	2.4	63.64	0.413497	2689864	466	6219	46683	5772.24	2819	0.923452	d__Bacteria;p__Bacteroidota;c__Bacteroidia;o__Flavobacteriales;f__Flavobacteriaceae;g__Muricauda;s__Muricauda sp017795065	0.2073	0.046601	2.18615	1.66195	0.0503555	0.305304	0.120971	0.252742	2.18783	2.28328	1.86156	4.05859	2.20406	2.83323	2.66964	2.56005	8.04845	1.43509	2.54633	2.05626	10.1584	0.946573	0.110295	0.0133628	0.0563567	0.00467098	0.113006	0.165481	0.000924384	0.784204	0.016439	0.316119	3.22699	0.543423	0.0122579	4.4108	11.1085
[truncated: 1 more columns]
